# Supplementary material for: NKX3.1 Expression Contributes to Epithelial–Mesenchymal Transition of Prostate Cancer Cells
Source: ACS Omega. 2023 Sep 1;8(36):32580–92. doi: 10.1021/acsomega.3c03127 (PMC10500679; doi:10.1021/acsomega.3c03127)
Supplement: Supplementary file 2 — ao3c03127_si_002.xlsx [file ao3c03127_si_002.xlsx]

## Sheet: Cover page
Supporting data
NKX3.1 Expression Contributes to Epithelial-Mesenchymal Transition of Prostate Cancer Cells
Author List
Iroda Saydullaeva 1,3, Bilge Debelec Butuner 2, Kemal Sami KORKMAZ 1*
*Corresponding authors
Institution Identification
1Ege University, Faculty of Engineering, Department of Bioengineering, Cancer Biology Laboratory, Izmir, Turkey
2Ege University, Faculty of Pharmacy, Department of Pharmaceutical Biotechnology, Izmir, Turkey
3Present address: IYTE Gulbahce Campus, Fac. of Science, Gulbahce, Izmir, Turkey, 35040.

## Sheet: Control
Gene Names	Accession	Control
AP1B1	Q10567	0.693147
ARPC2	O15144	0.693147
SH3GLB2	Q9NR46	0.693147
BOLA3	Q53S33	0.693147
NDUFB11	Q9NX14	0.693147
PPP1R13B	Q96KQ4	0.693147
C8orf82	Q6P1X6	1.09861
DNAJB1	P25685	1.79176
ASPM	Q8IZT6	0.693147
GSTM3	P21266	1.09861
RHEB	Q15382	0.693147
CYC1	P08574	1.79176
SRM	P19623	1.09861
CAPN1	P07384	1.79176
CRTC1	Q6UUV9	0.693147
FAR1	Q8WVX9	0.693147
ATP6V0A4	Q9HBG4	0.693147
BCKDK	O14874	1.09861
GTPBP4	Q9BZE4	0.693147
EPYC	Q99645	0.693147
BPHL	Q86WA6	0.693147
GAD1	Q99259	0.693147
OTOF	Q9HC10	0.693147
TARS3	A2RTX5	0.693147
FARSB	Q9NSD9	2.63906
DUT	P33316	1.79176
HSF2BP	O75031	0.693147
MRPL1	Q9BYD6	0.693147
MED23	Q9ULK4	0.693147
USP32	Q8NFA0	0.693147
FBXO31	Q5XUX0	0.693147
AHCTF1	Q8WYP5	0.693147
STXBP2	Q15833	1.09861
LPIN2	Q92539	0.693147
C8G	P07360	0.693147
PNPLA7	Q6ZV29	0.693147
PARP2	Q9UGN5	0.693147
FAM91A1	Q658Y4	0.693147
L1RE1	Q9UN81	0.693147
SLC22A3	O75751	0.693147
GOLGA3	Q08378	1.94591
RPS20	P60866	1.38629
VCL	P18206	1.09861
HERC1	Q15751	0.693147
DNAJA2	O60884	0.693147
NUDT10	Q8NFP7	0.693147
EIF2AK2	P19525	0.693147
ABL2	P42684	0.693147
COG5	Q9UP83	0.693147
SNX1	Q13596	1.94591
ASB4	Q9Y574	0.693147
FANK1	Q8TC84	0.693147
SH2D3C	Q8N5H7	0.693147
ITGB1	P05556	2.07944
ARMC8	Q8IUR7	0.693147
MAK16	Q9BXY0	1.60944
None1	M0R150	0.693147
SEPTIN7	Q16181	1.60944
FANCD2	Q9BXW9	0.693147
USP17L13	C9JLJ4	0.693147
SRSF5	Q13243	1.94591
NBAS	A2RRP1	0.693147
MECP2	P51608	0.693147
SPPL2A	Q8TCT8	0.693147
NLRP4	Q96MN2	0.693147
HECTD1	Q9ULT8	0.693147
PATL2	C9JE40	0.693147
ACAP1	Q15027	0.693147
MARK1	Q9P0L2	0.693147
GPX4	P36969	0.693147
NPM3	O75607	0.693147
LOC102724159	A0A0B4J2E5	0.693147
GLB1L3	Q8NCI6	0.693147
RPRD1B	Q9NQG5	1.60944
CDH1	P12830	1.60944
None3	K7ENP7	0.693147
None4	G3V4G9	0.693147
PRDM14	Q9GZV8	0.693147
CCDC18	Q5T9S5	0.693147
COA3	Q9Y2R0	0.693147
HDDC2	Q7Z4H3	0.693147
FKBP10	Q96AY3	0.693147
ITSN1	Q15811	0.693147
TMEM41B	Q5BJD5	1.09861
SAMD1	Q6SPF0	0.693147
SEC61A1	P61619	1.09861
NAA10	P41227	0.693147
AARSD1	Q9BTE6	0.693147
NCBP2	P52298	1.09861
COX6A1	P12074	0.693147
MISP3	A0A044PY82	0.693147
GTPBP1	O00178	1.09861
TOGARAM2	Q6ZUX3	0.693147
USP36	Q9P275	0.693147
MAP4K1	Q92918	0.693147
ZNF326	Q5BKZ1	1.38629
PDILT	Q8N807	0.693147
TAOK3	Q9H2K8	0.693147
SMCO2	A6NFE2	0.693147
SETDB1	Q15047	0.693147
MTERF4	Q7Z6M4	0.693147
PAM16	Q9Y3D7	0.693147
PMS2P5	A8MQ11	0.693147
TOP2B	Q02880	1.60944
DNAJC10	Q8IXB1	1.09861
RPS6KA1	Q15418	0.693147
EMX2	Q04743	0.693147
TSHZ1	Q6ZSZ6	0.693147
SHPRH	Q149N8	0.693147
RAB11FIP1	Q6WKZ4	0.693147
KCNT2	Q6UVM3	0.693147
SLC4A8	Q2Y0W8	0.693147
MTNR1B	P49286	0.693147
PREP	P48147	0.693147
GRXCR1	A8MXD5	0.693147
CABLES1	Q8TDN4	0.693147
FBN1	P35555	0.693147
CCM2	Q9BSQ5	0.693147
TMX1	Q9H3N1	0.693147
PDE10A	Q9Y233	0.693147
NEBL	O76041	0.693147
ARPC5	O15511	1.09861
SAP18	O00422	0.693147
LGR4	Q9BXB1	0.693147
TXNDC12	O95881	0.693147
ARID1B	Q8NFD5	0.693147
PCCA	P05165	1.60944
NDUFA1	O15239	0.693147
STIM1	Q13586	0.693147
CPA3	P15088	0.693147
ADGRL4	Q9HBW9	0.693147
NR3C1	P04150	0.693147
TERF2IP	Q9NYB0	0.693147
ADAMTSL4	Q6UY14	0.693147
AKAP10	O43572	0.693147
LAPTM4B	Q86VI4	0.693147
ST8SIA2	Q92186	0.693147
DOK3	Q7L591	0.693147
REEP6	Q96HR9	0.693147
ARNT	P27540	0.693147
POP1	Q99575	0.693147
PPP1R13L	Q8WUF5	0.693147
KIAA1522	Q9P206	0.693147
PRPF40A	O75400	1.09861
None5	U3KQU4	0.693147
MYG1	Q9HB07	1.60944
BECN2	A8MW95	0.693147
PIGK	Q92643	0.693147
FITM2	Q8N6M3	0.693147
GTF2H4	Q92759	0.693147
ZNF541	Q9H0D2	0.693147
HLA-A	P01891	0.693147
MYLK3	Q32MK0	0.693147
MYCBP	Q99417	0.693147
ZNF700	Q9H0M5	0.693147
MMRN2	Q9H8L6	0.693147
ZNF480	Q8WV37	0.693147
AURKC	Q9UQB9	0.693147
SNCA	P37840	0.693147
COX5B	P10606	1.09861
CPAMD8	Q8IZJ3	0.693147
SPATA16	Q9BXB7	0.693147
TRIM58	Q8NG06	0.693147
SAMD9L	Q8IVG5	0.693147
MIA2	O15320	0.693147
THAP12	O43422	0.693147
COMMD5	Q9GZQ3	0.693147
GTF3C1	Q12789	0.693147
TIMM8B	Q9Y5J9	1.25276
EIF2B1	Q14232	0.693147
LZTS1	Q9Y250	0.693147
PXMP2	Q9NR77	0.693147
CLCN4	P51793	0.693147
KMT2A	Q03164	0.693147
MTMR1	Q13613	0.693147
PHF20L1	A8MW92	0.693147
ATN1	P54259	0.693147
C22orf31	O95567	0.693147
SMC2	O95347	1.60944
HCAR2	Q8TDS4	0.693147
IGHMBP2	P38935	0.693147
CHMP4B	Q9H444	0.693147
SMYD3	Q9H7B4	0.693147
SAR1B	Q9Y6B6	1.09861
MTREX	P42285	0.693147
CASP8AP2	Q9UKL3	0.693147
SMPD1	P17405	0.693147
REEP5	Q00765	0.693147
NDUFA12	Q9UI09	1.09861
AMPD2	Q01433	0.693147
MYH13	Q9UKX3	0.693147
SDHD	O14521	0.693147
DDX27	Q96GQ7	1.09861
PCDH15	Q96QU1	0.693147
ARHGAP45	Q92619	0.693147
MRPL28	Q13084	0.693147
DNMT3L	Q9UJW3	0.693147
GSTK1	Q9Y2Q3	0.693147
SEC23B	Q15437	1.94591
VAV2	P52735	0.693147
BNIPL	Q7Z465	0.693147
PCDHAC2	Q9Y5I4	0.693147
UBE3B	Q7Z3V4	0.693147
CDK2	P24941	0.693147
LMBRD1	Q9NUN5	0.693147
INTS3	Q68E01	1.60944
PRDM11	Q9NQV5	0.693147
SIRT5	Q9NXA8	0.693147
VWA3B	Q502W6	0.693147
SMARCC1	Q92922	0.693147
CBWD6	Q4V339	0.693147
EDC3	Q96F86	0.693147
YWHAH	Q04917	2.83321
DNAH2	Q9P225	0.693147
KCTD16	Q68DU8	0.693147
ZZEF1	O43149	0.693147
BBS10	Q8TAM1	0.693147
GPRIN3	Q6ZVF9	0.693147
WWC2	Q6AWC2	0.693147
PIN1	Q13526	1.94591
ZNF816	Q0VGE8	0.693147
FYB1	O15117	0.693147
APOBEC1	P41238	0.693147
NUDC	Q9Y266	1.09861
THTPA	Q9BU02	0.693147
OSGEP	Q9NPF4	0.693147
USP42	Q9H9J4	0.693147
CKM	P06732	0.693147
NSDHL	Q15738	0.693147
UBA52	P62987	2.30259
SRCAP	Q6ZRS2	1.09861
FAM47E-STBD1	D6RA91	0.693147
TRIP12	Q14669	0.693147
VPS13D	Q5THJ4	0.693147
PTPA	Q15257	0.693147
SARG	Q9BW04	0.693147
GMFG	O60234	0.693147
UAP1	Q16222	1.09861
PLCL2	Q9UPR0	0.693147
LSG1	Q9H089	0.693147
CAMTA2	O94983	0.693147
PEG3	Q9GZU2	0.693147
TSHZ2	Q9NRE2	0.693147
GFM2	Q969S9	0.693147
GDF5-AS1	Q5U4N7	0.693147
PRXL2A	Q9BRX8	0.693147
CD180	Q99467	0.693147
ZGRF1	Q86YA3	0.693147
MTIF3	Q9H2K0	0.693147
RNPC3	Q96LT9	0.693147
DST	Q03001	0.693147
ABHD18	Q0P651	0.693147
TRAPPC11	Q7Z392	0.693147
SMARCB1	Q12824	0.693147
EXOC2	Q96KP1	0.693147
NIN	Q8N4C6	0.693147
HEATR5B	Q9P2D3	0.693147
KMT5B	Q4FZB7	0.693147
ZMPSTE24	O75844	0.693147
SCFD1	Q8WVM8	0.693147
NAA50	Q9GZZ1	0.693147
WASHC4	Q2M389	0.693147
MPP4	Q96JB8	0.693147
CHST8	Q9H2A9	0.693147
MYO9B	Q13459	0.693147
DIS3L	Q8TF46	0.693147
PKMYT1	Q99640	0.693147
GPR161	Q8N6U8	0.693147
C3orf20	Q8ND61	0.693147
SERPINI2	O75830	0.693147
FAM161B	Q96MY7	0.693147
PCDHA3	Q9Y5H8	0.693147
CFAP99	D6REC4	0.693147
RABL6	Q3YEC7	0.693147
MRPL20	Q9BYC9	0.693147
NDUFB5	O43674	1.09861
KCNS2	Q9ULS6	0.693147
CAPZB	P47756	1.09861
CDC40	O60508	0.693147
DPYD	Q12882	0.693147
TRIM65	Q6PJ69	0.693147
MRPL18	Q9H0U6	0.693147
GCNT4	Q9P109	0.693147
CD2AP	Q9Y5K6	0.693147
METTL26	Q96S19	0.693147
ARHGEF28	Q8N1W1	0.693147
TMED7-TICAM2	A0A0A6YYA0	1.09861
FAT4	Q6V0I7	0.693147
ARHGEF25	Q86VW2	0.693147
RELA	Q04206	0.693147
ILDR2	Q71H61	0.693147
DUSP23	Q9BVJ7	0.693147
RPA1	P27694	1.09861
CIT	O14578	0.693147
GCDH	Q92947	1.09861
SCAMP3	O14828	1.09861
MRPS33	Q9Y291	0.693147
OSTF1	Q92882	1.09861
EIF2B5	Q13144	1.09861
CAST	P20810	0.693147
MRC1	P22897	0.693147
MRPL53	Q96EL3	1.09861
FRAT2	O75474	0.693147
RIMS2	Q9UQ26	0.693147
None6	H7C417	0.693147
SLC25A10	Q9UBX3	2.48491
USP53	Q70EK8	0.693147
CDON	Q4KMG0	0.693147
AKAP11	Q9UKA4	0.693147
SPRYD7	Q5W111	0.693147
TMEM168	Q9H0V1	0.693147
CENPJ	Q9HC77	0.693147
LETM1	O95202	1.09861
TET2	Q6N021	0.693147
ZNF512	Q96ME7	0.693147
CCDC115	Q96NT0	1.09861
DNAJC11	Q9NVH1	0.693147
ELOF1	P60002	1.09861
COQ9	O75208	0.693147
HAT1	O14929	1.09861
MRPL19	P49406	0.693147
BRAT1	Q6PJG6	0.693147
CSTF3	Q12996	1.09861
SLC1A4	P43007	0.693147
TTK	P33981	0.693147
OR1L8	Q8NGR8	0.693147
NDUFS8	O00217	1.09861
NDRG1	Q92597	1.09861
C12orf57	Q99622	1.09861
CERS2	Q96G23	1.09861
PANK2	Q9BZ23	1.09861
YTHDC2	Q9H6S0	1.09861
YME1L1	Q96TA2	1.09861
DPYSL2	Q16555	1.09861
HMGN5	P82970	0.693147
RSF1	Q96T23	1.09861
PTGFRN	Q9P2B2	0.693147
CKS2	P33552	1.09861
HNRNPLL	Q8WVV9	1.09861
HYPK	Q9NX55	1.09861
TARS2	Q9BW92	1.09861
AATF	Q9NY61	1.09861
MTR	Q99707	0.693147
LONP2	Q86WA8	0.693147
NFKB1	P19838	1.09861
RPL7L1	Q6DKI1	0.693147
FAM120C	Q9NX05	1.09861
TTN	Q8WZ42	0.693147
YARS2	Q9Y2Z4	0.693147
PDCD11	Q14690	0.693147
None7	E9PLD3	0.693147
FAM136A	Q96C01	1.09861
AP1M2	Q9Y6Q5	2.3979
EIF3M	Q7L2H7	1.79176
RPL27A	P46776	2.19722
TBCE	Q15813	0.693147
NSF	P46459	2.19722
NOP2	P46087	1.09861
NAGA	P17050	1.60944
RFC5	P40937	0.693147
RCN1	Q15293	1.60944
PTCD3	Q96EY7	1.60944
ALCAM	Q13740	1.60944
MRPL11	Q9Y3B7	1.60944
ABCE1	P61221	1.60944
RPS16	P62249	2.07944
IVD	P26440	1.09861
LARS2	Q15031	1.09861
SNX3	O60493	1.09861
TNS3	Q68CZ2	1.09861
PPAT	Q06203	1.09861
SON	P18583	1.09861
DLST	P36957	1.60944
EMD	P50402	1.09861
STK24	Q9Y6E0	0.693147
PAK2	Q13177	2.07944
ZNF45	Q02386	1.09861
IGBP1	P78318	1.09861
BIN1	O00499	0.693147
SYNJ2BP	P57105	1.38629
ABI1	Q8IZP0	0.693147
GPT2	Q8TD30	0.693147
TFB2M	Q9H5Q4	0.693147
STK39	Q9UEW8	1.94591
PMPCA	Q10713	1.09861
EXOSC10	Q01780	0.693147
RAB1B	Q9H0U4	2.94444
KRT1	P04264	1.09861
LYPLA1	O75608	0.693147
CD2BP2	O95400	0.693147
ETV3L	Q6ZN32	0.693147
FAM13B	Q9NYF5	0.693147
RAPH1	Q70E73	0.693147
UBA5	Q9GZZ9	0.693147
RAD23B	P54727	0.693147
PGAP1	Q75T13	0.693147
MBNL3	Q9NUK0	0.693147
OTUB1	Q96FW1	1.09861
POLR2D	O15514	0.693147
PCSK5	Q92824	0.693147
FMNL2	Q96PY5	0.693147
MTCL1	Q9Y4B5	0.693147
SEC61B	P60468	0.693147
GLRX3	O76003	1.09861
XRCC1	P18887	0.693147
POLR2H	P52434	0.693147
MPHOSPH9	Q99550	0.693147
COPZ1	P61923	1.09861
PPIC	P45877	0.693147
DDOST	P39656	1.09861
PRKCSH	P14314	1.38629
TBR1	Q16650	0.693147
RBM25	P49756	1.09861
TGM7	Q96PF1	0.693147
PLIN3	O60664	0.693147
SF3A1	Q15459	1.60944
MRPL39	Q9NYK5	1.09861
CTNNB1	P35222	1.09861
POFUT1	Q9H488	1.09861
LARP1	Q6PKG0	1.09861
MT2A	P02795	3.65066
MRPS7	Q9Y2R9	1.79176
PSMG2	Q969U7	0.693147
MB	P02144	1.79176
TRUB1	Q8WWH5	0.693147
MRPL46	Q9H2W6	1.38629
PSMD9	O00233	1.60944
HGH1	Q9BTY7	1.09861
SMARCC2	Q8TAQ2	1.60944
NVL	O15381	1.09861
RPL36	Q9Y3U8	1.60944
ABCC4	O15439	2.19722
PDF	Q9HBH1	1.94591
TFDP2	Q14188	1.09861
TRMT112	Q9UI30	1.09861
GALE	Q14376	1.09861
CFAP95	Q5VTT2	1.09861
CSK	P41240	1.09861
BAG3	O95817	1.09861
PDS5B	Q9NTI5	1.09861
DNAJA3	Q96EY1	1.09861
FOXK1	P85037	1.09861
TPD52L1	Q16890	1.09861
SLC29A1	Q99808	1.09861
ADRM1	Q16186	1.09861
POM121C	A8CG34	0.693147
CCDC6	Q16204	1.60944
PSPH	P78330	1.60944
ATAD3B	Q5T9A4	2.07944
SYNE2	Q8WXH0	1.38629
RAI14	Q9P0K7	0.693147
CUTA	O60888	0.693147
GRIPAP1	Q4V328	1.09861
ENTR1	Q96C92	0.693147
NUDT21	O43809	1.60944
NLRC3	Q7RTR2	0.693147
PDCD6	O75340	1.79176
DOT1L	Q8TEK3	0.693147
G3BP1	Q13283	2.30259
LUZP2	Q86TE4	0.693147
RNH1	P13489	1.09861
KPNA5	O15131	1.09861
MRPS18C	Q9Y3D5	0.693147
TOMM22	Q9NS69	1.38629
MRPS6	P82932	0.693147
CAPRIN1	Q14444	1.09861
MYO10	Q9HD67	0.693147
HNRNPH3	P31942	1.09861
ABAT	P80404	1.09861
SRSF2	Q01130	1.79176
FLII	Q13045	2.3979
RTN3	O95197	1.09861
APOL5	Q9BWW9	0.693147
PAPSS1	O43252	1.09861
TNPO3	Q9Y5L0	1.09861
RNASEH2C	Q8TDP1	0.693147
IDE	P14735	1.09861
FZD6	O60353	1.09861
GCSH	P23434	1.09861
VBP1	P61758	1.09861
MRPS27	Q92552	1.09861
SMC1A	Q14683	1.09861
IRF2BPL	Q9H1B7	1.09861
COASY	Q13057	1.09861
PKP3	Q9Y446	1.09861
MAT2B	Q9NZL9	1.09861
PRPF6	O94906	1.09861
NUP205	Q92621	1.09861
TRA2A	Q13595	0.693147
FUS	P35637	2.19722
CHERP	Q8IWX8	1.94591
TREX1	Q9NSU2	1.09861
HCFC1	P51610	0.693147
CLPP	Q16740	1.09861
CNPY3	Q9BT09	1.60944
MAP2K1	Q02750	1.60944
TM9SF1	O15321	0.693147
RBM39	Q14498	0.693147
RPS25	P62851	1.38629
PPT1	P50897	1.09861
MRPL55	Q7Z7F7	1.60944
UBA6	A0AVT1	1.60944
CTPS1	P17812	0.693147
FUCA1	P04066	1.09861
ABCA5	Q8WWZ7	0.693147
FN1	P02751	0.693147
UBE2O	Q9C0C9	0.693147
NQO2	P16083	0.693147
COX7C	P15954	0.693147
C12orf76	Q8N812	0.693147
ECHDC3	Q96DC8	0.693147
TPP1	O14773	1.09861
GLS	O94925	1.38629
RRM2B	Q7LG56	1.09861
SPTB	P11277	0.693147
PFDN2	Q9UHV9	2.0149
SMARCD3	Q6STE5	1.09861
MYEF2	Q9P2K5	1.60944
RPS29	P62273	0.693147
HAX1	O00165	0.693147
PLG	P00747	0.693147
HDHD3	Q9BSH5	1.60944
DDX46	Q7L014	1.60944
VPS45	Q9NRW7	1.60944
TACC2	O95359	0.693147
ATP11A	P98196	0.693147
TPM4	P67936	3.11352
SNX6	Q9UNH7	1.09861
ACOT9	Q9Y305	0.693147
NIPBL	Q6KC79	0.693147
STRBP	Q96SI9	2.19722
FPGS	Q05932	1.09861
OTUD7A	Q8TE49	0.693147
NAMPT	P43490	1.38629
DHRS7B	Q6IAN0	1.09861
UHRF1BP1	Q6BDS2	0.693147
TMA7	Q9Y2S6	1.09861
PTGES2	Q9H7Z7	1.60944
DDRGK1	Q96HY6	1.09861
DYNLT5	Q8N7M0	1.09861
PPM1A	P35813	1.09861
AARS2	Q5JTZ9	1.09861
NDUFB8	O95169	1.09861
NDUFB10	O96000	1.60944
SLC25A24	Q6NUK1	1.09861
IDH3G	P51553	1.09861
TPD52L2	O43399	1.09861
ARL3	P36405	1.09861
TMSB10	P63313	1.09861
DNAJB11	Q9UBS4	1.09861
SDF2	Q99470	0.693147
ARF5	P84085	1.09861
CHID1	Q9BWS9	1.09861
XPOT	O43592	1.09861
MAP2K4	P45985	1.09861
UFC1	Q9Y3C8	1.09861
EEF1E1-BLOC1S5	C9J1V9	1.09861
EXOSC2	Q13868	1.09861
THOP1	P52888	1.09861
EIF2S2	P20042	1.09861
SNW1	Q13573	1.09861
COPS6	Q7L5N1	1.09861
PPP1R14B	Q96C90	1.09861
WNK1	Q9H4A3	1.09861
SEC24C	P53992	2.19722
GOSR1	O95249	1.09861
LAMTOR1	Q6IAA8	1.60944
LUC7L3	O95232	1.60944
AFG3L2	Q9Y4W6	1.60944
EPCAM	P16422	1.60944
STEAP2	Q8NFT2	1.60944
H1-0	P07305	1.60944
TOMM34	Q15785	1.60944
PPME1	Q9Y570	1.60944
POLE3	Q9NRF9	1.60944
TMEM214	Q6NUQ4	1.60944
UQCRFS1	P47985	1.60944
AP1G1	O43747	1.38629
FAAH	O00519	1.60944
SNRPC	P09234	1.09861
ANKHD1	Q8IWZ3	1.09861
ANXA11	P50995	1.94591
GOPC	Q9HD26	1.09861
DHFR	P00374	1.09861
NSFL1C	Q9UNZ2	1.09861
GOLGB1	Q14789	1.09861
NIBAN2	Q96TA1	1.60944
MRPL23	Q16540	1.09861
RPL35	P42766	2.63906
NOP9	Q86U38	1.09861
SRD5A3	Q9H8P0	1.09861
CPD	O75976	1.09861
EIF4B	P23588	1.60944
TANC1	Q9C0D5	1.09861
CPSF7	Q8N684	1.09861
QRSL1	Q9H0R6	1.09861
GTF2E2	P29084	1.60944
PGLS	O95336	1.09861
CGREF1	Q99674	1.09861
BRIX1	Q8TDN6	0.693147
NUTF2	P61970	1.38629
NT5DC2	Q9H857	1.94591
SMIM12	Q96EX1	0.693147
TCEA1	P23193	2.19722
FXR2	P51116	1.94591
SIRT2	Q8IXJ6	1.09861
NDUFS6	O75380	1.60944
IMPA1	P29218	1.38629
ARPC3	O15145	0.693147
TMED2	Q15363	1.09861
AHNAK	Q09666	2.19722
SLC1A5	Q15758	2.19722
SF3A2	Q15428	1.09861
EDF1	O60869	1.38629
MRPL43	Q8N983	1.38629
MRPL48	Q96GC5	1.60944
ISOC1	Q96CN7	1.60944
ACTR1A	P61163	2.19722
PDS5A	Q29RF7	1.09861
TRA2B	P62995	0.693147
MRPL21	Q7Z2W9	1.09861
DRAP1	Q14919	1.09861
SAMM50	Q9Y512	1.09861
ARF3	P61204	1.94591
ATP5IF1	Q9UII2	2.07944
UHRF1	Q96T88	1.09861
LASP1	Q14847	1.60944
SMC4	Q9NTJ3	1.60944
BZW2	Q9Y6E2	1.09861
RRM2	P31350	1.09861
SEH1L	Q96EE3	1.09861

## Sheet: 6hNA
Accession	T.test	6hNA(FC)	DEP
Q10567	0.000150943	1.59151	UP
O15144	0.000797119	1.23039	UP
Q9NR46	0.00119092	1.10702	UP
Q53S33	0.00192176	0.568411	DOWN
Q9NX14	0.00274146	0.562587	DOWN
Q96KQ4	0.00324774	0.559653	DOWN
Q6P1X6	0.00446402	1.04269	UP
H3BQZ7	0.00477058	2.63461	UP
O15523	0.00523328	3.23669	UP
O75832	0.0056015	2.51059	UP
Q8TD47	0.00564051	3.21617	UP
Q06323	0.00626308	2.60141	UP
P41091	0.00642132	2.71996	UP
P25685	0.0067059	-0.633944	DOWN
Q8IZT6	0.00703016	-0.799847	DOWN
P21266	0.00773711	1.14991	UP
Q9NTJ5	0.00788282	1.85992	UP
P07686	0.00798438	1.94383	UP
P01111	0.00802049	1.83251	UP
O00264	0.00807391	1.84281	UP
Q15382	0.00811751	-0.795402	DOWN
P08574	0.00826432	-0.594216	DOWN
P11171	0.00829408	2.19063	UP
P19623	0.00845689	1.31626	UP
P35658	0.00850174	1.83646	UP
P07384	0.00850632	-0.592687	DOWN
Q9BZE1	0.00856543	1.83627	UP
Q6UUV9	0.00859917	-0.815484	DOWN
Q8WVX9	0.00902374	-0.833849	DOWN
Q9Y5S9	0.00906426	1.90879	UP
Q9HBG4	0.00912874	-0.791741	DOWN
O14874	0.00919508	0.918726	DOWN
Q9BZE4	0.00922745	1.18117	UP
Q99645	0.00924714	-0.86024	DOWN
Q86WA6	0.00936967	1.2989	UP
Q99259	0.00940371	-0.819048	DOWN
P23919	0.0094378	1.83913	UP
Q7Z7H5	0.00951116	2.40568	UP
Q9H2P9	0.0096081	1.82998	UP
Q9HC10	0.00963032	-0.787939	DOWN
A2RTX5	0.00970884	-0.801248	DOWN
Q9NSD9	0.00976554	-0.7832	DOWN
P33316	0.00984281	-0.585542	DOWN
O75031	0.00989725	-0.800641	DOWN
Q9BYD6	0.00993894	1.38209	UP
P80723	0.0100768	2.02094	UP
Q9ULK4	0.0101634	-0.803046	DOWN
Q9UHY7	0.0101802	1.94367	UP
Q9H078	0.0105755	1.81767	UP
Q9NP92	0.0105959	1.79483	UP
Q8NFA0	0.010663	-0.816008	DOWN
Q5XUX0	0.0107308	-0.816121	DOWN
Q13867	0.0107585	1.9425	UP
Q8WYP5	0.0109814	-0.828567	DOWN
Q15833	0.0110554	0.93077	DOWN
Q92539	0.0110704	-0.786357	DOWN
P07360	0.0112656	-0.828156	DOWN
Q9Y224	0.011293	1.99007	UP
Q6ZV29	0.0113149	-0.822991	DOWN
Q9UGN5	0.0114166	-0.840942	DOWN
P63208	0.0114528	1.98898	UP
P42330	0.0115976	2.11025	UP
Q658Y4	0.0116229	-0.833848	DOWN
Q9UN81	0.0116419	-0.846758	DOWN
O75751	0.0116977	-0.871812	DOWN
Q08378	0.011735	-0.706786	DOWN
Q9HDC9	0.0117689	1.73226	UP
P05091	0.0119558	2.09267	UP
P60866	0.0119671	0.947558	DOWN
P18206	0.0120519	1.25807	UP
Q15751	0.0120621	-0.831869	DOWN
O60884	0.0121182	-0.852384	DOWN
Q12874	0.0122169	2.00129	UP
Q8NFP7	0.0123794	-0.816472	DOWN
Q7Z4W1	0.012474	2.03181	UP
P08670	0.012636	2.75178	UP
Q9NXG2	0.0126792	1.75741	UP
P19525	0.0127352	-0.811304	DOWN
P42684	0.0127638	-0.782903	DOWN
Q9UP83	0.0127766	-0.790497	DOWN
Q13596	0.0133007	-0.70112	DOWN
Q9Y574	0.0133038	-0.857896	DOWN
Q8TC84	0.0133141	-0.792771	DOWN
P26232	0.0133877	1.70389	UP
P19784	0.0135373	2.42615	UP
Q8N5H7	0.0135501	-0.824471	DOWN
Q9NTK5	0.0135635	2.50752	UP
P05556	0.0136838	-0.81023	DOWN
Q8IUR7	0.0137587	-0.791918	DOWN
P69905	0.0138314	1.7697	UP
Q9BXY0	0.0141527	-0.459906	DOWN
M0R150	0.0142124	-0.778893	DOWN
Q16181	0.0142755	-0.46062	DOWN
Q96A49	0.0144421	1.71885	UP
O15027	0.0144674	1.75295	UP
Q9BXW9	0.0145073	-0.851826	DOWN
C9JLJ4	0.0145512	-0.776846	DOWN
Q13243	0.0146152	-0.696776	DOWN
Q6P996	0.014642	2.12872	UP
A2RRP1	0.0147172	-0.802505	DOWN
P51608	0.0149518	-0.827099	DOWN
Q8TCT8	0.0149748	-0.857899	DOWN
Q96MN2	0.0150141	-0.835499	DOWN
Q9ULT8	0.0151396	-0.80746	DOWN
C9JE40	0.0153234	-0.792656	DOWN
Q15027	0.0154409	-0.849212	DOWN
Q9P0L2	0.0154669	-0.810483	DOWN
P36969	0.0155084	0.785559	DOWN
O75607	0.0155576	0.785773	DOWN
A6NIZ1	0.0156632	2.07708	UP
A0A0B4J2E5	0.0158595	-0.846028	DOWN
Q8NCI6	0.0159099	-0.857138	DOWN
Q9NQG5	0.0159256	-0.468746	DOWN
P12830	0.0159511	-0.468856	DOWN
K7ENP7	0.0159665	-0.805891	DOWN
G3V4G9	0.0159702	-0.847596	DOWN
Q9GZV8	0.015986	-0.777953	DOWN
Q5T9S5	0.0159946	-0.803006	DOWN
Q9Y2R0	0.016159	-0.816306	DOWN
P30520	0.0161721	1.73292	UP
Q7Z4H3	0.0165054	-0.819955	DOWN
Q96AY3	0.0165721	-0.87091	DOWN
O75663	0.0166224	1.29177	UP
O60568	0.0166704	2.12965	UP
Q15811	0.0167361	-0.832396	DOWN
Q5BJD5	0.0167462	-0.434704	DOWN
Q96L92	0.0168014	1.48505	UP
O60306	0.0169747	1.70569	UP
Q6SPF0	0.0171512	-0.805492	DOWN
P61619	0.0171712	0.486897	DOWN
P41227	0.0174419	-0.795455	DOWN
Q8TCJ2	0.0174821	1.34518	UP
Q9BTE6	0.0175402	-0.77952	DOWN
P52298	0.0176719	-0.442378	DOWN
Q9NVU7	0.0176773	1.29329	UP
P12074	0.0177034	-0.853702	DOWN
A0A044PY82	0.0178392	-0.796891	DOWN
O43670	0.0178422	1.2585	UP
O00178	0.0178913	-0.443763	DOWN
Q6ZUX3	0.0179745	-0.79662	DOWN
P05166	0.0180254	2.08813	UP
Q9P275	0.0181433	-0.807936	DOWN
Q92918	0.0182185	-0.787796	DOWN
Q5BKZ1	0.0182292	-0.675725	DOWN
Q8N807	0.0183257	-0.83673	DOWN
Q9H2K8	0.0183836	-0.828494	DOWN
Q9BRJ2	0.0183988	1.31549	UP
A6NFE2	0.0184254	-0.807825	DOWN
Q15047	0.0184894	-0.80978	DOWN
Q7Z6M4	0.0184917	-0.797928	DOWN
Q9Y3D7	0.0190077	-0.839317	DOWN
Q14966	0.0190466	1.52261	UP
A8MQ11	0.0191017	-0.799802	DOWN
Q02880	0.0192028	-0.481018	DOWN
O00483	0.0194461	2.10879	UP
Q8IXB1	0.0195406	-0.452193	DOWN
Q15418	0.0195904	-0.795714	DOWN
Q04743	0.019757	-0.806611	DOWN
Q6ZSZ6	0.0198349	-0.824472	DOWN
Q149N8	0.0198407	-0.832357	DOWN
Q6WKZ4	0.0198434	-0.75898	DOWN
Q6UVM3	0.0198887	-0.766315	DOWN
Q2Y0W8	0.0199359	-0.818442	DOWN
P49286	0.0199397	-0.818155	DOWN
P48147	0.020027	-0.757007	DOWN
A8MXD5	0.0200622	-0.798887	DOWN
Q8TDN4	0.0200779	-0.833145	DOWN
P35555	0.0200789	-0.785559	DOWN
Q9BSQ5	0.0201778	-0.782342	DOWN
Q9H3N1	0.0202032	-0.832906	DOWN
Q9Y233	0.0202514	-0.786168	DOWN
Q15006	0.0202571	1.25955	UP
O43765	0.0202701	1.99322	UP
O76041	0.0203169	-0.784551	DOWN
O15511	0.0203193	-0.455477	DOWN
O00422	0.0203239	-0.775742	DOWN
Q9BXB1	0.0203503	-0.786441	DOWN
P26196	0.0204301	2.21973	UP
P62714	0.0204553	2.3416	UP
O95881	0.0204608	-0.774699	DOWN
Q8NFD5	0.0205123	-0.799115	DOWN
P05165	0.0205726	-0.871076	DOWN
O15239	0.0206621	0.80652	DOWN
Q13586	0.0206952	-0.790719	DOWN
Q8TBB5	0.0207059	1.51742	UP
P15088	0.0207176	-0.808065	DOWN
Q9HBW9	0.0207746	-0.867441	DOWN
P04150	0.0208869	-0.767846	DOWN
Q9NYB0	0.0209669	-0.777587	DOWN
Q6UY14	0.0212437	-0.85782	DOWN
O43572	0.0212857	-0.802187	DOWN
Q86VI4	0.021326	-0.843425	DOWN
O76031	0.0213438	1.62353	UP
Q92186	0.0215636	-0.818188	DOWN
Q7L591	0.0215855	-0.808253	DOWN
Q96HR9	0.0215881	1.2504	UP
P27540	0.0216304	-0.848103	DOWN
Q99575	0.0216552	0.810289	DOWN
Q8WUF5	0.0217015	-0.780158	DOWN
Q99471	0.021703	1.57292	UP
Q9P206	0.021764	-0.749415	DOWN
O75400	0.0219102	-0.46144	DOWN
U3KQU4	0.0219124	-0.770343	DOWN
Q9P2T1	0.0219601	1.28936	UP
Q9HB07	0.0219687	-0.489591	DOWN
Q9Y6H1	0.0219872	1.55203	UP
A8MW95	0.022159	-0.753564	DOWN
Q92643	0.0223347	0.812829	DOWN
Q8N5M1	0.0223827	1.56186	UP
Q8N6M3	0.0224416	-0.846907	DOWN
Q92759	0.0224739	-0.854698	DOWN
Q9H0D2	0.0225695	-0.827463	DOWN
P01891	0.0226739	-0.769093	DOWN
P04062	0.0226828	1.55793	UP
Q847	0.0226994	-0.811351	DOWN
Q32MK0	0.0227137	-0.816465	DOWN
Q99417	0.0227407	-0.811832	DOWN
Q96JJ7	0.0227543	1.25034	UP
Q9H0M5	0.0227922	-0.795757	DOWN
Q9H8L6	0.0228262	-0.806552	DOWN
Q8WV37	0.022853	-0.775525	DOWN
Q9UQB9	0.0228936	-0.770705	DOWN
P37840	0.0229004	-0.795009	DOWN
P10606	0.0229031	0.845203	DOWN
Q8IZJ3	0.0229327	-0.786683	DOWN
Q9BXB7	0.0231085	-0.840712	DOWN
Q8NG06	0.0231229	-0.770946	DOWN
Q8IVG5	0.0231533	-0.79122	DOWN
O15320	0.0232351	-0.839078	DOWN
O43422	0.0232605	-0.836022	DOWN
Q9GZQ3	0.0232822	-0.7897	DOWN
Q12789	0.0232884	-0.761571	DOWN
Q9Y5J9	0.0233434	0.470248	DOWN
Q14232	0.0233573	0.816598	DOWN
Q9Y250	0.0233833	-0.794993	DOWN
Q9NR77	0.0234238	-0.832218	DOWN
Q9BTT0	0.0234389	1.54587	UP
P51793	0.0236141	-0.839576	DOWN
Q03164	0.0236236	-0.774688	DOWN
Q13613	0.0236318	-0.803216	DOWN
O75351	0.0236934	1.29649	UP
Q9UHQ4	0.0237124	1.5825	UP
A8MW92	0.0237307	-0.800003	DOWN
P54259	0.0238432	-0.790152	DOWN
O95567	0.0238511	-0.792769	DOWN
O95347	0.0238645	-0.49494	DOWN
P52948	0.0238712	1.33165	UP
Q8TDS4	0.0238747	-0.821091	DOWN
P38935	0.0239657	-0.801693	DOWN
Q9H444	0.0240541	-0.841379	DOWN
Q8N183	0.0241689	1.54737	UP
Q15393	0.024204	1.53493	UP
Q8TBC4	0.0242727	1.5564	UP
Q9H7B4	0.0243153	-0.744826	DOWN
Q9Y6B6	0.0245346	1.40597	UP
Q14692	0.0245411	1.53685	UP
P42285	0.0245661	0.820978	DOWN
Q9UKL3	0.0245814	-0.771767	DOWN
Q9BTC8	0.0247404	1.59277	UP
P17405	0.0248621	-0.78362	DOWN
Q00765	0.0248662	-0.743293	DOWN
Q9UI09	0.0248721	-0.470955	DOWN
Q8TB37	0.0249458	1.54371	UP
Q01433	0.0249605	-0.834227	DOWN
Q9Y5P6	0.0250113	1.29059	UP
Q9UKX3	0.0250197	-0.765325	DOWN
Q13813	0.0250808	1.30306	UP
Q9ULW0	0.0250817	1.56652	UP
O14521	0.0250908	-0.821513	DOWN
Q96GQ7	0.0251032	-0.471638	DOWN
Q96QU1	0.0251037	-0.798725	DOWN
Q6GMV3	0.0251166	1.55983	UP
Q8NI60	0.0251232	1.57941	UP
Q92619	0.0251764	-0.811837	DOWN
Q13084	0.0251767	0.823161	DOWN
Q9UJW3	0.0252407	-0.800286	DOWN
Q9Y2Q3	0.0252807	-0.797612	DOWN
Q9Y3P9	0.0253485	1.61465	UP
Q15437	0.0253962	-0.669266	DOWN
P52735	0.0254146	-0.784649	DOWN
Q7Z465	0.0254264	-0.81715	DOWN
Q9Y5I4	0.025623	-0.761674	DOWN
Q7Z3V4	0.0256588	-0.743649	DOWN
P24941	0.0257903	-0.774275	DOWN
Q6L8Q7	0.025863	1.54038	UP
Q9NUN5	0.0258655	-0.830431	DOWN
Q68E01	0.0258656	-0.500263	DOWN
Q9NQV5	0.025883	-0.803818	DOWN
Q9NXA8	0.0259382	-0.767971	DOWN
Q502W6	0.0259415	-0.838012	DOWN
Q92922	0.0259607	-0.807574	DOWN
Q4V339	0.0259834	-0.832529	DOWN
Q96F86	0.0260057	0.826098	DOWN
Q04917	0.0260186	-0.433906	DOWN
Q9P225	0.0260267	-0.741055	DOWN
Q68DU8	0.0261279	-0.815868	DOWN
Q5ST30	0.0261863	1.55496	UP
P41236	0.0262765	1.59674	UP
Q9NXW2	0.0263266	1.54118	UP
O43149	0.026387	-0.775464	DOWN
Q8TAM1	0.0264447	-0.773873	DOWN
Q6ZVF9	0.0264447	-0.766531	DOWN
P48739	0.0264714	1.55303	UP
Q6AWC2	0.0265105	-0.735499	DOWN
Q9GZV4	0.0265496	2.40578	UP
Q13526	0.0266839	-0.666592	DOWN
Q9GZM8	0.0267141	1.61454	UP
Q0VGE8	0.0267518	-0.79144	DOWN
Q16850	0.0268474	1.5266	UP
O15117	0.026863	-0.759881	DOWN
P41238	0.026976	-0.803833	DOWN
Q9Y266	0.0270964	0.594615	DOWN
Q9BU02	0.0273184	-0.797955	DOWN
O43617	0.0273999	1.56118	UP
Q8IXI1	0.0274219	1.55291	UP
Q9NPF4	0.0274483	-0.827948	DOWN
Q9H9J4	0.0276658	-0.736302	DOWN
P06732	0.0277169	-0.783972	DOWN
Q15738	0.0277702	-0.808892	DOWN
Q6P1N9	0.0277805	1.5546	UP
P62987	0.0278297	-2.29702	DOWN
Q6ZRS2	0.027914	-0.479493	DOWN
D6RA91	0.0279292	-0.765773	DOWN
Q14669	0.0280288	-0.792103	DOWN
Q9BTE1	0.0282702	1.54151	UP
Q5THJ4	0.0283035	-0.770067	DOWN
Q15257	0.0283133	-0.813427	DOWN
Q9BW04	0.0283499	-0.813577	DOWN
O60234	0.0283774	-0.810366	DOWN
Q16222	0.0286962	1.12968	UP
Q9UPR0	0.0287632	-0.795499	DOWN
Q9H089	0.0287833	-0.764161	DOWN
O94983	0.0288596	-0.80439	DOWN
Q9GZU2	0.0289884	-0.811386	DOWN
Q9NRE2	0.0290068	-0.84449	DOWN
Q8TCC3	0.0291282	1.52009	UP
O60610	0.0291468	1.55001	UP
Q969S9	0.0291607	-0.800789	DOWN
P51114	0.0292076	1.53929	UP
Q5U4N7	0.0294622	-0.808354	DOWN
Q9BRX8	0.0298405	-0.759609	DOWN
Q99467	0.0298972	-0.793125	DOWN
Q86YA3	0.0299803	-0.807768	DOWN
Q9H2K0	0.0301307	-0.739346	DOWN
Q15042	0.0301832	1.54866	UP
Q96LT9	0.0302117	-0.802763	DOWN
Q03001	0.0302645	-0.818351	DOWN
Q0P651	0.0302911	-0.778572	DOWN
P54105	0.0304649	1.5779	UP
P61916	0.0305746	1.59001	UP
Q7Z392	0.0307208	-0.777976	DOWN
P09417	0.030726	1.53056	UP
Q9NYR9	0.0309339	1.56206	UP
Q12824	0.031054	-0.828663	DOWN
P98194	0.0310827	1.57806	UP
Q96GA7	0.0312551	1.48979	UP
O00505	0.0312784	1.54991	UP
Q96KP1	0.0312858	-0.786019	DOWN
Q02127	0.0313028	1.51668	UP
O95479	0.0314646	1.5292	UP
Q8N4C6	0.0314792	-0.767005	DOWN
Q9P2D3	0.031516	-0.743751	DOWN
Q4FZB7	0.0316261	-0.791394	DOWN
Q8IY95	0.0317057	1.57035	UP
Q9H1K1	0.0317739	1.49998	UP
Q7Z7K0	0.031828	1.55327	UP
O75844	0.0318618	-0.766331	DOWN
O15394	0.0318721	1.52819	UP
Q96E11	0.0319301	1.57211	UP
Q8WVM8	0.0320877	1.35724	UP
Q9P2I0	0.0322678	1.51925	UP
Q9GZZ1	0.0322987	-0.809194	DOWN
P51452	0.0323712	1.50651	UP
Q9NV88	0.0323752	1.51613	UP
Q2M389	0.0323935	-0.77552	DOWN
Q96JB8	0.0324884	-0.792289	DOWN
Q9H2A9	0.0325449	-0.801168	DOWN
Q9NX46	0.0326357	1.58952	UP
Q13459	0.0327293	-0.769636	DOWN
Q9Y5J6	0.0327972	1.55095	UP
Q8TF46	0.0328009	-0.814815	DOWN
Q96J01	0.0328327	1.55755	UP
Q99640	0.0330177	-0.816288	DOWN
Q9BQE5	0.0330844	1.56052	UP
Q9BPX5	0.0331004	1.55172	UP
Q8N6U8	0.0331557	-0.802137	DOWN
Q8ND61	0.0332264	-0.755798	DOWN
O75830	0.0333386	-0.762715	DOWN
Q96MY7	0.0333641	-0.803006	DOWN
Q9Y5H8	0.0333865	-0.771234	DOWN
Q16643	0.0334037	2.14838	UP
D6REC4	0.0334474	-0.793397	DOWN
Q3YEC7	0.0334503	-0.825376	DOWN
Q9BYC9	0.0335417	-0.772957	DOWN
O43674	0.0335864	0.700715	DOWN
Q13190	0.03364	1.52533	UP
Q9BW72	0.0336558	1.55469	UP
Q9ULS6	0.0337014	-0.825615	DOWN
P47756	0.033702	0.701015	DOWN
Q6Y7W6	0.03372	1.53173	UP
O60508	0.0338208	-0.739668	DOWN
Q12882	0.0338288	-0.7745	DOWN
Q9NY33	0.0338636	1.54287	UP
Q6PJ69	0.0339157	-0.826855	DOWN
Q9H0U6	0.0339823	-0.774875	DOWN
Q9P109	0.0341805	-0.772595	DOWN
Q9Y5K6	0.0342477	-0.757452	DOWN
Q96RS6	0.0343375	1.54639	UP
Q92974	0.0343653	1.54464	UP
Q96S19	0.0344287	-0.776315	DOWN
Q8N1W1	0.0347889	-0.793518	DOWN
A0A0A6YYA0	0.0350095	0.704384	DOWN
Q6V0I7	0.0351157	-0.802725	DOWN
Q13242	0.0352287	1.57741	UP
Q86VW2	0.0352538	-0.732355	DOWN
Q04206	0.0353002	-0.791672	DOWN
Q71H61	0.0353792	-0.726489	DOWN
Q9BVJ7	0.0355289	-0.765578	DOWN
P27694	0.0355306	0.70572	DOWN
O14578	0.0357041	-0.786001	DOWN
Q92947	0.035905	1.16001	UP
O14828	0.0359392	0.706766	DOWN
Q9Y291	0.0361402	-0.790467	DOWN
Q92882	0.0361998	1.16123	UP
Q13144	0.0363853	0.707905	DOWN
P20810	0.0364254	-0.771624	DOWN
P22897	0.0369567	-0.780061	DOWN
Q96EL3	0.0371359	0.709815	DOWN
Q9P0J7	0.0374103	1.71429	UP
O75474	0.037464	-0.800709	DOWN
Q9UQ26	0.0374746	-0.779105	DOWN
H7C417	0.0379852	-0.784475	DOWN
Q9Y4E8	0.0380282	1.73956	UP
Q9UBX3	0.0387167	-2.41277	DOWN
Q70EK8	0.0388318	-0.762732	DOWN
Q4KMG0	0.0388629	-0.789929	DOWN
Q9UKA4	0.0389886	-0.758911	DOWN
Q5W111	0.0390538	-0.784931	DOWN
Q9H0V1	0.0394261	-0.787241	DOWN
Q9HC77	0.0394405	-0.739112	DOWN
O95202	0.0395205	1.17483	UP
Q6N021	0.0398421	-0.780865	DOWN
Q96ME7	0.0398856	-0.79428	DOWN
Q96NT0	0.0401425	0.717408	DOWN
Q9NVH1	0.0403803	-0.742148	DOWN
P60002	0.0409388	-1.17145	DOWN
O75208	0.0411674	-0.77138	DOWN
O14929	0.0412468	-1.19356	DOWN
P49406	0.0413397	-0.798733	DOWN
Q6PJG6	0.0416171	-0.778341	DOWN
Q12996	0.0417006	0.721308	DOWN
P43007	0.0422267	-0.748847	DOWN
P98175	0.0424343	1.89328	UP
Q9H0A0	0.0428122	1.67879	UP
P33992	0.0430691	1.84262	UP
P33981	0.0435824	-0.775676	DOWN
Q8NGR8	0.0435969	-0.77871	DOWN
O00217	0.043626	0.726102	DOWN
Q5T653	0.0441068	1.85713	UP
Q92597	0.0447738	0.728948	DOWN
Q99622	0.0448804	0.729212	DOWN
Q96G23	0.0451353	-1.19004	DOWN
Q9BZ23	0.0452496	-1.24829	DOWN
Q9H173	0.0453238	1.82352	UP
Q9H6S0	0.0454288	0.730568	DOWN
Q96TA2	0.0460462	-1.19581	DOWN
Q16555	0.0464262	1.29075	UP
P82970	0.0467047	-0.777084	DOWN
Q96T23	0.0467117	-1.1984	DOWN
Q9P2B2	0.0468102	0.983476	DOWN
Q92667	0.0470629	1.85775	UP
P33552	0.0472838	-1.23831	DOWN
P55327	0.0476534	1.8322	UP
Q12907	0.0477842	1.85183	UP
Q8WVV9	0.0481692	-1.16694	DOWN
Q9NX55	0.0482142	0.737434	DOWN
Q9BW92	0.0483752	0.73783	DOWN
Q9NY61	0.048429	-1.22207	DOWN
Q99707	0.0485212	-0.792312	DOWN
Q86WA8	0.0487921	0.990908	DOWN
P19838	0.0488798	-1.20199	DOWN
P08263	0.0494008	1.83893	UP
Q6DKI1	0.0497703	-0.750554	DOWN
Q9NX05	0.049996	-1.17802	DOWN

## Sheet: 12h5NA
Accession	p-value	12h5NA(FC)	DEP
Q8WZ42	0.000767972	0.549362	DOWN
Q9Y2Z4	0.000874205	1.08338	UP
Q13084	0.00110225	0.947505	DOWN
Q86WA6	0.00144137	1.07184	UP
Q14690	0.00162285	0.954559	DOWN
Q10567	0.00285168	1.22981	UP
Q9NX14	0.00364764	0.523605	DOWN
Q9BYD6	0.00424361	1.24557	UP
H3BQZ7	0.00434649	2.8113	UP
Q92928	0.00504649	3.20029	UP
P41091	0.00623063	2.27169	UP
E9PLD3	0.00638161	0.513168	DOWN
Q9Y224	0.00706403	2.37352	UP
Q6L8Q7	0.00739431	1.83006	UP
P21266	0.00754358	0.877021	DOWN
Q6P996	0.00760041	1.9512	UP
Q9BQ39	0.00762843	1.70479	UP
P08779	0.00767501	2.25133	UP
P10109	0.00770681	2.07044	UP
Q8WVM8	0.00773061	1.32678	UP
P02538	0.00803423	2.41036	UP
Q12874	0.00818233	1.93289	UP
Q9HDC9	0.00858294	1.94424	UP
Q96C01	0.00879994	0.886763	DOWN
Q13813	0.00887384	1.98964	UP
Q9Y6Q5	0.00893223	-0.604515	DOWN
Q8TD47	0.00899279	3.15336	UP
Q7L2H7	0.00908356	-0.607932	DOWN
P05091	0.00927002	2.95788	UP
Q9GZV4	0.00938999	2.41856	UP
P49585	0.00944572	1.83286	UP
P11171	0.00994699	1.99525	UP
P46776	0.0100549	-0.487343	DOWN
P26358	0.0100631	1.78096	UP
Q12797	0.0101097	2.51074	UP
Q15813	0.0102804	1.34836	UP
P46459	0.0106156	-0.490613	DOWN
P12814	0.010621	2.98417	UP
O00264	0.0106578	2.11109	UP
Q5JPH6	0.0106779	1.82233	UP
Q7Z4W1	0.0106864	2.79188	UP
P46087	0.0107011	0.899541	DOWN
P52788	0.0111292	2.09239	UP
P42285	0.0111777	1.26045	UP
P07686	0.0112753	1.8256	UP
O95202	0.0116889	1.39367	UP
O00483	0.0117371	1.83242	UP
Q9NXH9	0.0118521	1.79204	UP
Q9NQG5	0.0119434	-0.460681	DOWN
Q96HC4	0.0119567	1.83648	UP
P17050	0.0122745	-0.45344	DOWN
P40937	0.0123469	1.36424	UP
Q15293	0.012349	-0.471822	DOWN
Q96EY7	0.0126575	-0.449611	DOWN
Q9BRJ2	0.0127647	1.26976	UP
Q13740	0.0130013	-0.447031	DOWN
Q9Y3B7	0.0131337	-0.478992	DOWN
Q9BZE1	0.0132487	1.80959	UP
Q9BY42	0.0134464	2.06777	UP
P98175	0.0136327	2.11976	UP
Q9UKD2	0.0136877	1.71723	UP
P48729	0.0143384	1.6812	UP
P61221	0.0147078	-0.488391	DOWN
Q06323	0.0147695	1.87699	UP
P42126	0.0151214	2.63026	UP
P19784	0.0153064	2.06278	UP
P08574	0.0154331	-0.583681	DOWN
Q96A49	0.0154833	2.04402	UP
P62249	0.0156031	-0.535069	DOWN
Q9BTX1	0.0156256	1.24779	UP
Q13867	0.0159649	2.0586	UP
P26440	0.0160827	1.25691	UP
Q15031	0.016102	1.25702	UP
O60493	0.0163003	-0.45513	DOWN
O15511	0.0163353	-0.461526	DOWN
Q68CZ2	0.0166461	-0.467047	DOWN
O75323	0.0167286	2.17424	UP
P26196	0.0171653	2.05541	UP
Q9NYR9	0.0172608	1.53487	UP
P05166	0.0172625	1.51394	UP
Q06203	0.0176552	-0.476017	DOWN
Q96PZ0	0.0179246	1.50533	UP
Q6P9B6	0.017942	1.53205	UP
Q13547	0.018014	1.29871	UP
Q99873	0.0182584	1.54314	UP
O43464	0.0184036	1.94367	UP
Q05048	0.0185554	1.49578	UP
Q8IZL8	0.0186068	1.55552	UP
P54105	0.018713	1.51822	UP
P32929	0.0187419	1.52917	UP
O15498	0.0190135	1.54677	UP
Q9H173	0.0192294	2.22132	UP
P19634	0.0195531	1.22902	UP
P53367	0.0198131	1.50437	UP
Q9GZM8	0.019831	1.21586	UP
P18583	0.0199233	-0.488277	DOWN
Q96C36	0.0203295	1.30004	UP
P36957	0.020554	-0.510901	DOWN
Q92783	0.0208372	1.56564	UP
Q8IVS2	0.0208714	1.54908	UP
Q9NXW2	0.0210546	1.56673	UP
P20810	0.0211017	0.731993	DOWN
Q9NTK5	0.0214849	2.23094	UP
P05556	0.0215893	-0.800294	DOWN
Q9P0J7	0.0216202	1.54141	UP
Q14435	0.0219392	1.53305	UP
O00505	0.0220763	1.52129	UP
P42566	0.0222748	1.50238	UP
O15239	0.0222757	0.769025	DOWN
P50402	0.0224752	-0.498466	DOWN
Q9HAS0	0.0225708	1.56236	UP
Q15751	0.0226178	-0.81677	DOWN
Q9Y2Q5	0.0226711	1.28547	UP
Q9NRX1	0.0229466	1.54656	UP
Q8NFD5	0.0229476	-0.821466	DOWN
P04062	0.0230675	1.49672	UP
Q5VT52	0.0231099	1.39776	UP
G3V3Y1	0.0231355	1.56749	UP
Q9Y6E0	0.0231588	0.772174	DOWN
Q15370	0.0234241	1.54765	UP
P61916	0.0235249	1.5592	UP
O75306	0.023611	1.24965	UP
Q7L1Q6	0.0236821	1.47699	UP
O95479	0.023732	1.51608	UP
Q13177	0.0238147	-0.794452	DOWN
Q9Y697	0.0239474	1.63173	UP
P48739	0.0239979	1.53229	UP
Q9BWJ5	0.024002	1.22433	UP
Q9Y4P3	0.0242656	1.58287	UP
Q9BRX8	0.0242869	-0.839736	DOWN
Q9H9E3	0.0243178	1.54292	UP
O43524	0.0243547	1.54837	UP
Q02386	0.0243677	-0.504945	DOWN
Q9BTE1	0.0244109	1.49928	UP
Q9BV44	0.024478	1.5324	UP
Q02127	0.0245164	1.26875	UP
P43155	0.0247067	1.5937	UP
Q8IV36	0.0247448	1.52986	UP
Q9ULS6	0.0247812	-0.828113	DOWN
P78318	0.0248061	-0.50636	DOWN
Q8NI60	0.0249475	1.56183	UP
Q15121	0.0251188	1.56314	UP
Q7Z7K0	0.0252429	1.52792	UP
O00499	0.0254601	0.780173	DOWN
Q14692	0.025663	1.51806	UP
Q9NTZ6	0.0258058	1.53517	UP
Q9HC10	0.02586	-0.801693	DOWN
Q96MH6	0.0258748	1.47284	UP
Q01658	0.0259555	1.55363	UP
Q149N8	0.0259645	-0.874703	DOWN
P07384	0.0260114	-0.559796	DOWN
P57105	0.0260831	-0.681908	DOWN
Q9NUG6	0.0261095	1.53819	UP
Q14137	0.0261193	1.53925	UP
Q7Z3V4	0.0261354	-0.814416	DOWN
Q9Y5P6	0.0261714	1.51071	UP
Q8NBM8	0.0261951	1.50451	UP
P42858	0.026252	1.57138	UP
Q9NVU7	0.0262709	1.51223	UP
Q8IZP0	0.0262969	-0.890343	DOWN
Q8TD30	0.0263788	0.783292	DOWN
H7C417	0.0264413	-0.833251	DOWN
Q15075	0.0264612	1.2724	UP
P49286	0.0264637	-0.814402	DOWN
Q6ZUX3	0.0264681	-0.81867	DOWN
Q9H5Q4	0.0269252	-0.829018	DOWN
Q9NYH9	0.0270059	1.49255	UP
Q6ZSZ6	0.0270222	-0.833412	DOWN
Q9UJW0	0.0272102	1.54167	UP
Q13190	0.027211	1.70109	UP
Q9UEW8	0.0275025	-0.680494	DOWN
Q9Y3D3	0.0275618	1.54866	UP
Q5T4S7	0.0275912	1.43841	UP
A8MXD5	0.0278053	-0.833392	DOWN
Q9Y5K8	0.0278228	1.66122	UP
Q502W6	0.0278486	-0.832619	DOWN
O75683	0.027867	1.5304	UP
Q8WVC0	0.0280201	1.49585	UP
O75607	0.0280963	0.789026	DOWN
Q9UQB8	0.0281127	1.58894	UP
Q92974	0.0282681	1.50576	UP
C9JE40	0.028567	-0.83225	DOWN
P55327	0.0286033	1.53822	UP
Q9GZV8	0.0286563	-0.817987	DOWN
Q5R3I4	0.0287635	1.25634	UP
Q9H2P9	0.0287927	1.48013	UP
Q10713	0.0288323	1.40191	UP
Q9UBR2	0.0289401	1.53541	UP
O75832	0.0289458	1.48577	UP
O15212	0.0289959	1.53126	UP
Q9H7C9	0.0290005	1.52401	UP
Q6ISB3	0.029002	1.24859	UP
Q01780	0.0290098	0.792029	DOWN
Q9H0U4	0.0292064	-2.85693	DOWN
Q9UQB9	0.0292672	-0.858901	DOWN
Q9NV88	0.0295704	1.51241	UP
O15144	0.0298491	0.794763	DOWN
O76041	0.0303187	-0.851803	DOWN
P62987	0.0305464	-2.30778	DOWN
P04264	0.0305959	2.23511	UP
Q96CU9	0.0306146	1.52098	UP
Q03001	0.0306308	-0.840982	DOWN
Q658Y4	0.030702	-0.864327	DOWN
O43765	0.0307093	1.68923	UP
P04150	0.0308357	-0.848616	DOWN
Q96GA7	0.0308484	1.5215	UP
O95881	0.0308914	-0.836328	DOWN
Q8N807	0.0309202	-0.831363	DOWN
O15394	0.0310004	1.54562	UP
Q9Y2Q3	0.0310008	-0.853595	DOWN
O75608	0.0310252	-0.845357	DOWN
Q4VC05	0.0310772	1.55613	UP
Q8TCC3	0.031098	1.53432	UP
Q9NVH1	0.0311012	-0.791909	DOWN
Q9NUN5	0.0313217	-0.870098	DOWN
P35527	0.0313897	2.52591	UP
Q6UWE0	0.0314466	2.19604	UP
P54259	0.0316065	-0.845183	DOWN
Q9BPX5	0.0316263	1.74585	UP
Q9BZK3	0.0316429	1.73497	UP
Q8IZJ3	0.0317957	-0.898974	DOWN
Q15382	0.031917	-0.824826	DOWN
Q9NR46	0.0319597	0.801539	DOWN
O00422	0.032031	-0.820175	DOWN
O43149	0.0320621	-0.827908	DOWN
O95400	0.0320656	-0.832536	DOWN
Q96D71	0.0322289	1.54507	UP
Q12756	0.0323674	1.70096	UP
Q6ZN32	0.0326158	-0.81972	DOWN
Q15393	0.0335197	2.13039	UP
G3V4G9	0.0338347	0.807456	DOWN
Q9NYF5	0.033867	-0.838024	DOWN
Q53S33	0.0339756	0.807897	DOWN
Q9NYB0	0.0340698	-0.849077	DOWN
Q9Y6B6	0.0340948	1.12262	UP
Q9Y2R0	0.0342283	-0.84486	DOWN
Q70E73	0.0342495	-0.859388	DOWN
Q99645	0.0343147	-0.832471	DOWN
Q8TCT9	0.0344203	1.68117	UP
Q01459	0.0344608	1.73611	UP
Q9H0M5	0.0344887	-0.807017	DOWN
P38935	0.0346443	-0.827235	DOWN
Q9UKL3	0.0346656	-0.809897	DOWN
Q9Y3D7	0.0346688	0.81006	DOWN
Q9GZZ9	0.0347517	-0.817772	DOWN
O94983	0.0351114	-0.837198	DOWN
Q9Y2S7	0.0351183	1.7326	UP
Q9NR77	0.035311	-0.871253	DOWN
Q9BSH4	0.0355093	1.72358	UP
Q9P2B2	0.0356021	-0.87391	DOWN
Q68DU8	0.0356219	-0.858475	DOWN
Q8N5H7	0.0356448	-0.845737	DOWN
Q86VW2	0.035661	-0.849798	DOWN
O75751	0.0357163	-0.855248	DOWN
Q86WA8	0.0357329	0.813361	DOWN
Q7Z392	0.0358622	-0.829657	DOWN
Q01433	0.03587	-0.856875	DOWN
O95567	0.035917	-0.841362	DOWN
Q96QU1	0.0359419	-0.824484	DOWN
Q92186	0.0359487	-0.860312	DOWN
P54727	0.0359822	0.81413	DOWN
Q96BW9	0.0360806	1.70741	UP
P42684	0.0361386	-0.83903	DOWN
Q8TDS4	0.0361966	-0.80838	DOWN
Q9BW04	0.0361998	-0.853558	DOWN
Q9UGN5	0.0363005	-0.852721	DOWN
Q75T13	0.0363599	0.700323	DOWN
Q9NXG2	0.0365206	1.80135	UP
Q9P109	0.0366747	-0.848806	DOWN
A0A044PY82	0.0368113	-0.857931	DOWN
Q96S19	0.0368594	-0.851783	DOWN
Q99467	0.0369698	-0.821711	DOWN
P12074	0.0369787	-0.868641	DOWN
Q9Y5I4	0.0370911	-0.861254	DOWN
Q03164	0.037186	-0.808861	DOWN
Q9BXW9	0.0372994	-0.800246	DOWN
O14521	0.0373169	-0.829284	DOWN
Q9H8L6	0.0375808	-0.839897	DOWN
Q0VGE8	0.0379178	-0.819524	DOWN
Q6GMV3	0.0379453	1.84389	UP
Q9NUK0	0.0380169	-0.845596	DOWN
P01891	0.0380408	-0.796226	DOWN
Q92667	0.0382335	1.82367	UP
Q9UHY7	0.0383417	1.66702	UP
Q847	0.0383921	-0.868233	DOWN
Q9UP83	0.038501	-0.790245	DOWN
Q9H2K8	0.0385096	-0.795245	DOWN
Q9BVJ7	0.0385543	-0.865107	DOWN
Q8NFA0	0.0385989	-0.846609	DOWN
Q9ULK4	0.0386888	-0.859375	DOWN
Q96FW1	0.0388333	1.34817	UP
Q92759	0.0389919	-0.847051	DOWN
Q6UUV9	0.0391755	-0.830851	DOWN
O15514	0.0394037	-0.844109	DOWN
Q9BTT0	0.0394714	1.83971	UP
Q15811	0.039477	-0.862728	DOWN
Q92824	0.0397504	-0.806065	DOWN
Q96PY5	0.0397785	-0.845505	DOWN
Q32MK0	0.0398176	-0.881286	DOWN
Q15047	0.039838	-0.838567	DOWN
Q5XUX0	0.039862	-0.863128	DOWN
Q04206	0.040095	-0.823382	DOWN
Q9Y4B5	0.0401339	-0.821395	DOWN
Q13242	0.0404784	1.70097	UP
O75830	0.0407716	-0.81191	DOWN
Q6N021	0.0408369	-0.789996	DOWN
Q8TAM1	0.0409171	-0.795499	DOWN
Q04743	0.0410971	-0.815457	DOWN
P60468	0.041327	-0.836248	DOWN
Q9Y250	0.0413544	-0.860884	DOWN
Q15007	0.0413864	1.77962	UP
Q9Y5H8	0.0414005	-0.78793	DOWN
Q96MY7	0.0415327	-0.817022	DOWN
Q7Z6M4	0.0418405	-0.810164	DOWN
Q96MN2	0.0419371	-0.854417	DOWN
Q12882	0.0420206	-0.798125	DOWN
Q9GZQ3	0.0422274	-0.843607	DOWN
Q9Y233	0.0423132	-0.796034	DOWN
Q8TCT8	0.0424819	-0.871792	DOWN
Q6ZVF9	0.0425024	-0.811	DOWN
O60610	0.0425458	1.83879	UP
P07360	0.0426353	-0.845922	DOWN
O76003	0.0426969	0.690891	DOWN
Q15738	0.04275	-0.839591	DOWN
Q2LD37	0.0428025	0.97326	DOWN
Q12789	0.042825	-0.807822	DOWN
P18887	0.0428519	-0.782768	DOWN
Q9Y574	0.0429451	-0.872386	DOWN
P52434	0.0431014	-0.822735	DOWN
Q7L591	0.0431679	-0.853545	DOWN
P33981	0.0431727	-0.782566	DOWN
Q99550	0.0432414	-0.830885	DOWN
O75474	0.0433477	-0.819538	DOWN
P43007	0.0435368	-0.833154	DOWN
Q16222	0.0436508	1.16064	UP
Q96ME7	0.0436616	-0.84757	DOWN
O15117	0.0438012	-0.801962	DOWN
P61923	0.0439949	0.693977	DOWN
Q9NPF4	0.0440363	-0.780763	DOWN
P82979	0.0440553	1.83282	UP
P45877	0.0441616	-0.848015	DOWN
Q0P651	0.0443232	-0.863595	DOWN
Q8NFP7	0.0443415	-0.816808	DOWN
Q8TC84	0.044407	-0.819973	DOWN
P51793	0.0449188	-0.80709	DOWN
Q9HD20	0.0451238	1.8514	UP
Q9NQV5	0.0451733	-0.842799	DOWN
Q8N4C6	0.0451903	-0.79007	DOWN
Q8WV37	0.0452738	-0.817708	DOWN
Q6V0I7	0.0453432	-0.825418	DOWN
Q9UKX3	0.0453623	-0.824868	DOWN
Q8IZT6	0.0453739	-0.816719	DOWN
Q9BXB1	0.0456408	-0.835615	DOWN
Q71H61	0.0456714	-0.784989	DOWN
P06732	0.0457063	-0.824503	DOWN
O43572	0.0457832	-0.811392	DOWN
P39656	0.0458082	0.698271	DOWN
P24941	0.0458667	-0.848991	DOWN
P14314	0.0459513	0.761013	DOWN
Q16650	0.0459996	-0.807365	DOWN
Q8TDN4	0.0461214	-0.828697	DOWN
Q8TF46	0.0461361	-0.813675	DOWN
P41227	0.0461603	-0.830925	DOWN
Q6DKI1	0.046222	-0.807532	DOWN
P61619	0.0462382	0.699286	DOWN
P21802	0.0463228	0.946221	DOWN
P67812	0.0464838	1.79075	UP
Q00169	0.0464984	1.82314	UP
P60866	0.0468701	0.94284	DOWN
P49756	0.0469028	0.700854	DOWN
Q96JB8	0.0470487	-0.774225	DOWN
Q8N6M3	0.0472582	-0.828869	DOWN
Q92619	0.047311	-0.780661	DOWN
Q9H9J4	0.0474366	-0.839862	DOWN
Q96PF1	0.0474565	-0.850887	DOWN
O60664	0.0474836	-0.808741	DOWN
Q99259	0.0474853	-0.818492	DOWN
Q9BSQ5	0.0476534	-0.852832	DOWN
Q9C0E8	0.0477935	1.02334	UP
P41238	0.0478006	-0.831423	DOWN
Q15459	0.0479143	-0.830723	DOWN
Q2Y0W8	0.0480276	-0.778645	DOWN
Q8IUR7	0.048052	-0.790117	DOWN
Q3YEC7	0.0486747	-0.83011	DOWN
O94927	0.0486837	1.0166	UP
Q9NYK5	0.0487703	0.705249	DOWN
Q9BZE4	0.0488592	1.48776	UP
Q8WVX9	0.0489349	-0.839119	DOWN
Q96E11	0.048975	2.02594	UP
Q7Z5Q5	0.0491892	0.986556	DOWN
Q9H7B4	0.0492819	-0.777168	DOWN
Q14669	0.0492969	-0.830232	DOWN
P35222	0.049401	0.706729	DOWN
Q96RQ3	0.0495991	0.96408	DOWN
Q7Z3D4	0.0497514	1.02863	UP
Q9H488	0.0497746	1.27382	UP
Q9H2K0	0.04982	-0.818528	DOWN
Q99417	0.0498563	-0.838112	DOWN
Q9UJQ7	0.0499539	0.941436	DOWN
Q9NXA8	0.0499621	-0.78428	DOWN
Q96KP1	0.0499987	-0.801041	DOWN

## Sheet: 3h7
Accession	pvalue	3h7(FC)	DEP
Q9BZE4	0.00130289	1.08199	UP
Q9NUK0	0.00154992	0.543632	DOWN
Q14232	0.00203999	0.969477	DOWN
Q96F86	0.0027392	0.535652	DOWN
Q86WA6	0.00346668	1.24768	UP
Q06323	0.00465676	2.60625	UP
Q9C0B1	0.00474106	2.27674	UP
P05091	0.00484209	2.58819	UP
O15394	0.00571053	2.3674	UP
Q92928	0.00574261	3.33501	UP
Q6L8Q7	0.005972	1.84043	UP
Q10713	0.00626233	0.883153	DOWN
Q6PKG0	0.00703685	1.00278	UP
O15523	0.00709298	3.25566	UP
P02795	0.00713183	-0.770879	DOWN
Q12874	0.00769656	2.14307	UP
Q9Y2R9	0.0077623	-0.612013	DOWN
H3BQZ7	0.00785079	2.82895	UP
P82979	0.0080151	1.93289	UP
Q9H845	0.00802039	1.85488	UP
Q969U7	0.00820671	0.515313	DOWN
P42126	0.00826328	2.58209	UP
Q99873	0.00852719	1.80848	UP
Q9BRJ2	0.00858952	1.80279	UP
P10109	0.00891674	1.97313	UP
P98175	0.00950853	1.72284	UP
Q6ISB3	0.00955858	1.79774	UP
P02144	0.009601	-0.597933	DOWN
Q8WWH5	0.00960815	1.35374	UP
P19784	0.010247	1.81664	UP
Q6GMV3	0.0102595	2.04462	UP
P35658	0.010439	1.80884	UP
Q93008	0.0105116	1.95474	UP
Q9BTT0	0.0106733	1.94884	UP
P06276	0.0107379	1.69563	UP
O75348	0.0107868	1.8027	UP
Q9Y2Q5	0.010967	1.84014	UP
Q9GZV4	0.0112007	2.05585	UP
Q13867	0.0112729	1.75582	UP
Q9H4I3	0.0116907	1.9011	UP
Q8WVM8	0.011828	1.60817	UP
P48729	0.0118547	1.73606	UP
Q9P0J7	0.0118912	1.82171	UP
Q96C36	0.0120382	2.15911	UP
Q9Y697	0.0121471	2.08492	UP
O60610	0.0123209	1.92997	UP
Q9H2W6	0.0124993	-0.713364	DOWN
Q9H078	0.0125118	1.82468	UP
Q92667	0.0129189	1.84073	UP
Q15075	0.0130507	1.80376	UP
P55327	0.0133998	2.1196	UP
Q8IXI1	0.013472	2.11918	UP
O00233	0.0138346	-0.458244	DOWN
O43765	0.0140638	1.96148	UP
P60866	0.0141058	0.872083	DOWN
Q75T13	0.0141747	1.35209	UP
Q9NTK5	0.0142619	2.51419	UP
P43155	0.0143382	2.08578	UP
Q92990	0.0144736	1.68028	UP
Q9BQ39	0.0145827	1.63667	UP
Q9BTY7	0.0148251	0.798793	DOWN
Q7Z4W1	0.0149119	2.5077	UP
Q8TAQ2	0.0149953	-0.468805	DOWN
O15381	0.0154353	0.496852	DOWN
Q9Y3U8	0.0154777	-0.471807	DOWN
P34913	0.015664	1.27815	UP
Q9BQS8	0.0157157	1.24899	UP
O15439	0.0163423	-0.615562	DOWN
Q9NRA8	0.0168817	1.24932	UP
Q9HBH1	0.0173933	-0.69487	DOWN
Q14188	0.0175319	-0.443471	DOWN
Q9UI30	0.0175599	-0.442928	DOWN
Q14376	0.0175999	-0.442235	DOWN
Q5VTT2	0.0176099	-0.455259	DOWN
P41240	0.017752	-0.45735	DOWN
O75400	0.0178666	-0.438838	DOWN
Q96L96	0.0179817	1.24032	UP
O95817	0.018603	-0.433051	DOWN
Q9NTI5	0.0186254	-0.432911	DOWN
Q96HC4	0.0186389	1.45425	UP
P61764	0.0188374	1.51994	UP
Q9Y5J6	0.0189238	1.53447	UP
Q96EY1	0.0190402	-0.430531	DOWN
Q96JJ7	0.019135	1.2875	UP
P52948	0.0191376	1.543	UP
O14672	0.0195779	1.30664	UP
P85037	0.0196259	-0.427671	DOWN
Q9UKD2	0.0199843	1.29836	UP
Q15007	0.0202401	1.98325	UP
Q8WTS6	0.0203342	2.02809	UP
Q9NTZ6	0.0204343	1.30829	UP
Q12769	0.0205733	1.54699	UP
Q9NYH9	0.0206098	1.51092	UP
Q16890	0.0206117	-0.47658	DOWN
Q9Y3P9	0.0206625	1.52145	UP
P42858	0.0206759	1.54198	UP
Q5VTR2	0.0207681	1.56304	UP
Q99808	0.0208258	-0.477566	DOWN
P51114	0.0208269	2.2941	UP
O75306	0.0208443	1.42531	UP
P18887	0.0209542	-0.892544	DOWN
Q6ZV29	0.021011	-0.867961	DOWN
Q9H2P9	0.0210434	1.53166	UP
Q9H7N4	0.0210644	1.22944	UP
Q9NVX2	0.0211386	1.25078	UP
Q53GS9	0.0211715	1.54721	UP
Q6ZUX3	0.0213195	-0.835405	DOWN
Q8TCT8	0.0213201	-0.862826	DOWN
Q16186	0.0213392	-0.479827	DOWN
Q9NYR9	0.0213761	1.54664	UP
P26440	0.0214034	1.54423	UP
P43897	0.0214634	1.57529	UP
P61916	0.0214943	1.5626	UP
Q6Y7W6	0.0216434	1.5714	UP
Q9NXG2	0.0216516	1.5406	UP
Q8IY95	0.0218747	1.55219	UP
Q96BW9	0.0218979	1.54352	UP
Q9BU02	0.0219843	-0.893778	DOWN
Q99640	0.022106	-0.904066	DOWN
O75323	0.0221108	2.00054	UP
A8CG34	0.0223215	-0.842133	DOWN
Q9HDC9	0.0224306	1.54527	UP
P05166	0.0224344	1.53746	UP
O95816	0.0224701	1.57932	UP
Q9UN81	0.0224729	-0.848842	DOWN
P52788	0.0224862	1.53056	UP
Q9HAS0	0.0225821	1.55747	UP
Q9UKL3	0.022622	-0.844787	DOWN
P63165	0.0226528	1.2296	UP
Q15382	0.023107	-0.905695	DOWN
Q9BYD6	0.0231191	1.56459	UP
Q9BTE1	0.023214	1.54963	UP
Q9Y520	0.0233121	1.56989	UP
G3V3Y1	0.0233372	1.56079	UP
O14523	0.0233373	1.53674	UP
O15514	0.0234665	-0.83879	DOWN
Q7L1Q6	0.023487	1.52153	UP
Q8IZJ3	0.0235266	-0.85025	DOWN
P48739	0.0238653	1.5157	UP
P19525	0.0239267	0.785274	DOWN
Q6GYQ0	0.0240185	1.51865	UP
P17405	0.0240999	-0.858484	DOWN
Q16204	0.0241401	-0.874445	DOWN
P11171	0.0242005	2.25281	UP
P78330	0.0242715	-0.504706	DOWN
Q15047	0.0242873	-0.855066	DOWN
Q9UQB8	0.024309	1.4583	UP
Q5T9A4	0.0243315	-0.78286	DOWN
Q9NVU7	0.0243344	1.54385	UP
O76031	0.0243735	1.48343	UP
Q9UHD9	0.025018	1.47916	UP
P36969	0.0251952	0.789753	DOWN
Q9H0U4	0.0254105	-2.82613	DOWN
Q96LI6	0.0254626	1.51506	UP
P42696	0.0259285	1.58031	UP
Q9UBR2	0.0259933	1.48835	UP
P49406	0.0260936	-0.835226	DOWN
O15213	0.0261307	1.50026	UP
Q4VC05	0.0261832	1.54018	UP
Q8N183	0.0261978	1.52868	UP
Q5THJ4	0.0263314	-0.914865	DOWN
P33981	0.0263702	-0.854532	DOWN
Q9H0A0	0.0263708	1.51722	UP
Q9BPX5	0.0264194	1.54121	UP
Q8TDS4	0.0264431	-0.831969	DOWN
Q7Z6M4	0.0265077	-0.87458	DOWN
Q6UUV9	0.0266106	-0.81765	DOWN
Q15814	0.026685	1.24952	UP
O75351	0.0267418	1.24044	UP
Q96DB5	0.0268206	1.50754	UP
P11172	0.0268391	1.28579	UP
Q92974	0.0268532	1.47936	UP
Q8WXH0	0.026877	-0.672046	DOWN
Q9NV88	0.0268794	1.55282	UP
P30520	0.0269784	1.57253	UP
Q8IZP0	0.0271128	0.796371	DOWN
Q9P2B4	0.0272219	1.51393	UP
Q9P0K7	0.0272382	1.25197	UP
P15088	0.0273721	-0.898133	DOWN
Q13033	0.0275127	1.52852	UP
Q15435	0.0276009	1.55325	UP
Q96GG9	0.0276068	1.47382	UP
O75832	0.0276159	1.53179	UP
P42338	0.0277262	1.49709	UP
O60888	0.0277809	0.798637	DOWN
Q9Y5K6	0.0278634	-0.884254	DOWN
Q9UHQ4	0.0279574	1.53512	UP
O75787	0.0280768	1.59563	UP
Q9H7B4	0.0281175	-0.827797	DOWN
Q96LT9	0.0281507	-0.876415	DOWN
O95571	0.0282704	1.5523	UP
Q9H7C9	0.028293	1.51504	UP
Q05048	0.0283126	1.47919	UP
Q00169	0.028452	1.54006	UP
P42684	0.0285201	-0.865049	DOWN
O00505	0.0286518	1.53508	UP
P36957	0.0287127	-0.862361	DOWN
Q5TC12	0.0289251	1.51297	UP
Q8NGR8	0.0289692	-0.875242	DOWN
Q4KMG0	0.0290024	-0.870153	DOWN
Q9BVG4	0.029027	1.52164	UP
Q9H444	0.0291859	-0.828872	DOWN
Q9H3N1	0.0292367	-0.872091	DOWN
Q4V328	0.0293214	-0.506351	DOWN
Q01459	0.0293597	1.5521	UP
P01891	0.0294132	-0.896645	DOWN
O00264	0.029442	1.49165	UP
Q5QJE6	0.0295675	1.5252	UP
Q8WYP5	0.029606	-0.806255	DOWN
Q6ZVF9	0.0298596	-0.894936	DOWN
Q6PJG6	0.0300069	-0.854665	DOWN
Q9H8L6	0.0300123	-0.863521	DOWN
P54105	0.0301222	1.53035	UP
Q8WVX9	0.030358	-0.845571	DOWN
A0A044PY82	0.0303985	-0.84279	DOWN
Q8TDN4	0.0304573	-0.846359	DOWN
P32929	0.0305207	1.52655	UP
Q92922	0.0305615	-0.87829	DOWN
Q8N8S7	0.0305827	1.52637	UP
Q9H2A9	0.0306095	-0.867201	DOWN
Q9NYF5	0.0306244	-0.867594	DOWN
Q9Y3D3	0.0306341	1.53019	UP
Q32MK0	0.0306349	-0.876022	DOWN
Q96C92	0.030636	-0.844065	DOWN
Q5VT52	0.0309284	1.53062	UP
Q6AWC2	0.0309376	-0.903367	DOWN
Q5T4S7	0.0309491	1.51628	UP
O43809	0.0311009	-0.856561	DOWN
O75474	0.0311423	-0.836677	DOWN
Q13190	0.0312531	1.52185	UP
Q92186	0.0312933	-0.846031	DOWN
P61769	0.0313248	1.55345	UP
Q9BZE1	0.0313258	1.54647	UP
Q9GZZ9	0.0313522	-0.816577	DOWN
O43182	0.0313532	1.49043	UP
Q502W6	0.0313799	-0.839623	DOWN
Q9P2D3	0.0314719	-0.886678	DOWN
O14578	0.0317099	-0.830347	DOWN
Q92539	0.0318649	-0.876839	DOWN
Q6UVM3	0.0318855	-0.854271	DOWN
P15374	0.0319752	1.50994	UP
Q8NCI6	0.0320031	-0.877143	DOWN
Q9ULS6	0.0320426	-0.871966	DOWN
P82970	0.0320441	-0.873958	DOWN
Q7RTR2	0.0321537	-0.825466	DOWN
Q9NR77	0.0322016	-0.864213	DOWN
O60508	0.0322631	-0.907497	DOWN
O00483	0.0324455	1.70188	UP
O14521	0.0326388	-0.847115	DOWN
A2RRP1	0.0326993	-0.798815	DOWN
Q9BZQ8	0.0328383	1.83617	UP
Q9P225	0.0328746	-0.832352	DOWN
Q8N1W1	0.0329099	-0.848434	DOWN
Q8N807	0.033136	-0.846535	DOWN
Q92824	0.0332623	-0.88107	DOWN
Q15751	0.0334366	-0.855079	DOWN
P38935	0.03347	-0.842107	DOWN
Q96QU1	0.033508	-0.860489	DOWN
P60468	0.0338995	-0.873677	DOWN
O15117	0.033903	-0.879845	DOWN
Q9UHY7	0.0339035	1.81205	UP
Q2M389	0.0339922	-0.85581	DOWN
O75340	0.0340495	-0.999488	DOWN
Q9HC77	0.0340947	-0.860677	DOWN
Q5U4N7	0.0342394	-0.856778	DOWN
Q8ND61	0.0344361	-0.882562	DOWN
Q7L591	0.0351047	-0.823968	DOWN
O75031	0.035372	-0.834988	DOWN
Q6V0I7	0.0354025	-0.843667	DOWN
Q9UJW3	0.0357962	-0.842535	DOWN
Q4V339	0.0358749	-0.836939	DOWN
Q96PY5	0.0361322	-0.811247	DOWN
Q8TEK3	0.0362436	-0.803952	DOWN
Q9HBG4	0.0364056	-0.819906	DOWN
Q9Y233	0.0365816	-0.846139	DOWN
Q14690	0.0365961	-0.844636	DOWN
M0QZ24	0.0366254	1.82025	UP
Q13283	0.0366646	-0.439165	DOWN
Q9NUN5	0.0367062	-0.841493	DOWN
Q99550	0.0367188	-0.873052	DOWN
Q3YEC7	0.0367643	-0.84662	DOWN
Q04743	0.0369282	-0.809105	DOWN
Q14669	0.0371667	-0.862513	DOWN
Q8N6U8	0.037223	-0.867514	DOWN
Q86TE4	0.037231	-0.803836	DOWN
C9JE40	0.0374016	-0.827309	DOWN
D6REC4	0.0374606	-0.851507	DOWN
D6RA91	0.0375569	-0.821285	DOWN
Q10471	0.0376977	1.80915	UP
Q8WUF5	0.0378488	-0.867419	DOWN
Q6SPF0	0.0380445	-0.871592	DOWN
Q2Y0W8	0.0381255	-0.82579	DOWN
O00422	0.038128	-0.850958	DOWN
Q15257	0.038276	-0.805708	DOWN
P13489	0.038541	1.53112	UP
Q99417	0.0386525	-0.821489	DOWN
Q9Y574	0.0386709	-0.869732	DOWN
Q7Z3V4	0.0388197	-0.873912	DOWN
Q8N4C6	0.0388251	-0.875605	DOWN
Q9ULT8	0.0388297	-0.858244	DOWN
P35555	0.038873	-0.837793	DOWN
Q9UGN5	0.0388862	-0.850772	DOWN
Q01433	0.0389438	-0.814365	DOWN
O15131	0.038973	0.954294	DOWN
P51793	0.0389902	-0.868146	DOWN
Q9Y3D5	0.0389992	-0.851875	DOWN
Q99707	0.0390108	-0.858206	DOWN
Q68DU8	0.0390856	-0.835446	DOWN
P52434	0.0391025	-0.861793	DOWN
P54259	0.0391291	-0.820337	DOWN
Q71H61	0.0391667	-0.838328	DOWN
Q99471	0.0391746	1.82322	UP
Q4FZB7	0.0394939	-0.811371	DOWN
Q9BXW9	0.0395382	-0.800499	DOWN
Q03001	0.0398582	-0.821771	DOWN
P37840	0.0398598	-0.817772	DOWN
Q8IUR7	0.0399466	-0.827305	DOWN
Q8NG06	0.0401163	-0.881121	DOWN
Q9UQ26	0.0403823	-0.839268	DOWN
O95202	0.0404076	1.37144	UP
Q8N5H7	0.0404647	-0.822967	DOWN
Q9UPR0	0.0409955	-0.836435	DOWN
Q6WKZ4	0.0410486	-0.854869	DOWN
Q6PJ69	0.0411046	-0.853739	DOWN
Q9H2K0	0.0412319	-0.878708	DOWN
A6NFE2	0.0415136	-0.852903	DOWN
Q9UQB9	0.0415964	-0.854301	DOWN
Q9NS69	0.0416022	0.943638	DOWN
P82932	0.0416561	1.45776	UP
Q13232	0.0418438	1.83409	UP
Q8NFD5	0.0420235	-0.8354	DOWN
O75830	0.0420922	-0.788999	DOWN
Q9BSQ5	0.0421656	-0.840235	DOWN
Q86VI4	0.0422989	-0.804789	DOWN
Q9H0M5	0.0424356	-0.820284	DOWN
Q14444	0.0424662	1.41585	UP
Q9HD67	0.0426564	-0.82104	DOWN
P31942	0.042659	0.705789	DOWN
Q9H089	0.042746	-0.873609	DOWN
Q96PF1	0.0428849	-0.841845	DOWN
P80404	0.0430135	0.706647	DOWN
Q01130	0.0430421	-0.978042	DOWN
Q9Y224	0.0430487	1.82169	UP
Q9P0L2	0.0432101	-0.816265	DOWN
Q96MN2	0.043226	-0.796022	DOWN
A2RTX5	0.0432656	-0.879333	DOWN
Q13045	0.043437	-0.978733	DOWN
Q9Y2R0	0.0435205	-0.84668	DOWN
Q9NRE2	0.043667	-0.857808	DOWN
M0R150	0.0436752	-0.878104	DOWN
Q13586	0.0437014	-0.849698	DOWN
Q8NFA0	0.0437557	-0.85419	DOWN
Q6UY14	0.0440752	-0.852917	DOWN
Q9BYC9	0.0440967	-0.846242	DOWN
Q6P996	0.0442301	1.94294	UP
Q8TC84	0.0443182	-0.850441	DOWN
O95567	0.0443353	-0.806331	DOWN
O95197	0.0443476	0.709872	DOWN
Q9BWW9	0.0444559	-0.848184	DOWN
O75208	0.0448989	-0.816251	DOWN
O43252	0.0449248	0.711264	DOWN
P06732	0.0450077	-0.815932	DOWN
Q9GZV8	0.0450777	-0.850148	DOWN
P18206	0.0451838	1.22925	UP
Q9Y5L0	0.0453632	0.712319	DOWN
A8MQ11	0.0455235	-0.838924	DOWN
Q13613	0.0455408	-0.813722	DOWN
Q8TDP1	0.0456227	-0.805749	DOWN
Q96JB8	0.0457173	-0.831915	DOWN
P14735	0.0457351	0.34209	DOWN
O60353	0.046134	0.342685	DOWN
Q7Z465	0.04615	-0.874745	DOWN
P23434	0.0462412	0.71443	DOWN
Q96KQ4	0.0462751	-0.841259	DOWN
P61758	0.0463302	0.714644	DOWN
Q96AY3	0.0464583	-0.792745	DOWN
Q9NR46	0.0465383	0.945251	DOWN
P22897	0.046726	-0.814222	DOWN
Q9NXA8	0.0470555	-0.824798	DOWN
P07360	0.0471294	-0.779403	DOWN
Q92552	0.0472522	0.716857	DOWN
P14314	0.0474902	0.783914	DOWN
Q15811	0.0475237	-0.809914	DOWN
P26196	0.0481088	1.80565	UP
P47756	0.0482887	0.71934	DOWN
Q15738	0.0484207	-0.794353	DOWN
Q14683	0.0485443	1.47742	UP
Q9H1B7	0.0486166	0.720124	DOWN
Q13057	0.0486434	0.720188	DOWN
O43572	0.048755	-0.862648	DOWN
Q9HC10	0.0488435	-0.847212	DOWN
Q9Y446	0.0488755	1.28597	UP
Q9NZL9	0.048896	1.28606	UP
O94906	0.0490018	0.721046	DOWN
P24941	0.0490051	-0.846478	DOWN
Q99645	0.0490295	-0.868104	DOWN
O43422	0.0491722	-0.851524	DOWN
O75844	0.0493428	-0.812731	DOWN
Q92621	0.0494282	0.722065	DOWN
Q9ULK4	0.0494956	-0.857974	DOWN
Q96S19	0.0497931	-0.865268	DOWN
Q9P2B2	0.0498045	-0.785574	DOWN
Q92619	0.0498142	-0.837015	DOWN
Q9BVJ7	0.05	-0.806785	DOWN

## Sheet: 3h8
Accession	pvalue	3h8(FC)	DEP
Q9Y3D7	0.000481804	0.959946	DOWN
Q13084	0.00115037	1.09676	UP
O95400	0.0033702	0.557088	DOWN
Q86WA8	0.00347153	0.997827	DOWN
P05091	0.00368201	2.95273	UP
Q13595	0.00387	0.554164	DOWN
P42285	0.00397456	0.553596	DOWN
Q9BQ69	0.0046365	2.28058	UP
Q562R1	0.00475084	3.49609	UP
P43358	0.004772	3.49859	UP
Q9BRQ6	0.00493419	1.87203	UP
Q9NUK0	0.00502751	0.548488	DOWN
Q7Z4W1	0.00522907	2.27235	UP
P07288	0.00527732	2.58193	UP
Q6ZVF9	0.00557833	-0.761107	DOWN
P35637	0.00621971	-0.655653	DOWN
P41091	0.00627744	2.3864	UP
Q9GZV4	0.00647386	2.35414	UP
P42126	0.00651352	2.28851	UP
Q9NTK5	0.0068971	2.4665	UP
Q13613	0.00708495	-0.822284	DOWN
P50570	0.00729164	2.20117	UP
Q99575	0.00735104	-0.794701	DOWN
Q9Y2S7	0.00735141	1.92144	UP
Q96HS1	0.00744324	1.87548	UP
Q68DU8	0.00748045	-0.814939	DOWN
Q9BZL1	0.00750133	1.82373	UP
Q8TC84	0.00757746	-0.785124	DOWN
Q8IWX8	0.00783244	-0.722144	DOWN
Q9NSU2	0.00786621	0.888856	DOWN
Q86VW2	0.00790639	-0.779615	DOWN
Q13123	0.00796451	1.84785	UP
Q71H61	0.00797505	-0.752614	DOWN
Q8N5H7	0.00798062	-0.748927	DOWN
P15088	0.00805415	-0.789857	DOWN
Q15007	0.00811904	1.83615	UP
P51610	0.00812337	-0.749548	DOWN
O75323	0.00816408	1.91589	UP
Q92928	0.00818203	3.31331	UP
H3BQZ7	0.00822733	2.7269	UP
P51793	0.00824008	-0.804439	DOWN
Q9H0U6	0.0082802	-0.796495	DOWN
Q8WVX9	0.00828667	-0.776918	DOWN
Q0VGE8	0.00830572	-0.779711	DOWN
P52735	0.00841098	-0.813815	DOWN
Q6ZN32	0.00846786	-0.787197	DOWN
Q9BXB7	0.00847028	-0.777194	DOWN
A2RRP1	0.00848169	-0.778908	DOWN
Q12769	0.00851738	1.8693	UP
Q96DT5	0.00853029	-0.748555	DOWN
P82970	0.00861185	-0.785591	DOWN
Q9HD20	0.00869875	1.93453	UP
P62714	0.0087351	2.46042	UP
Q16740	0.00874973	0.895488	DOWN
P07360	0.00880931	-0.761926	DOWN
Q8NGR8	0.0088122	-0.780809	DOWN
Q12874	0.00895372	2.21222	UP
P12814	0.00909374	2.89414	UP
P43155	0.00915877	2.4372	UP
Q149N8	0.00927765	-0.847084	DOWN
O43422	0.00939704	-0.797281	DOWN
Q8WUF5	0.00940345	-0.771175	DOWN
Q8TDP1	0.00943824	-0.811216	DOWN
Q6AWC2	0.00954677	-0.840005	DOWN
Q9NPF4	0.00961628	-0.749298	DOWN
Q9BT09	0.00964713	-0.436814	DOWN
Q12882	0.0100137	-0.781374	DOWN
O43149	0.01006	-0.770219	DOWN
Q6V0I7	0.0100963	-0.797285	DOWN
Q9H089	0.0101154	-0.809499	DOWN
Q06323	0.0101272	2.42962	UP
Q02750	0.0103565	-0.456966	DOWN
Q9BRJ2	0.0104287	1.84177	UP
Q6UY14	0.0104369	-0.767661	DOWN
O43464	0.010439	1.86475	UP
Q9UKA4	0.0104445	-0.774882	DOWN
P38935	0.0105179	-0.787637	DOWN
P41227	0.0105423	-0.823601	DOWN
O15321	0.0105588	-0.799723	DOWN
Q9H0A0	0.0106289	1.86979	UP
Q9HBG4	0.0107154	-0.799525	DOWN
Q4FZB7	0.0107185	-0.812114	DOWN
O75751	0.0107786	-0.745796	DOWN
P17405	0.0108808	-0.763009	DOWN
Q9UQ26	0.0108978	-0.79986	DOWN
Q14498	0.0110048	1.37535	UP
P62851	0.0111125	-0.690268	DOWN
O76031	0.0111206	1.79395	UP
G3V4G9	0.0111645	-0.766982	DOWN
O75312	0.0112555	2.10716	UP
Q04743	0.0112873	-0.797467	DOWN
Q9NXG2	0.0113438	1.80404	UP
P98175	0.0113778	1.86279	UP
A8MQ11	0.0114003	-0.777057	DOWN
P45877	0.0115911	-0.798354	DOWN
Q96PF1	0.0116468	-0.744295	DOWN
Q9BU02	0.0117627	-0.804282	DOWN
A8MXD5	0.0118124	-0.792966	DOWN
Q9BZE1	0.0118922	1.94049	UP
Q9Y574	0.0119078	-0.776771	DOWN
P50897	0.0119489	1.18986	UP
Q9NYR9	0.0121263	1.70036	UP
P07686	0.0122905	2.08937	UP
Q15257	0.0124121	-0.753631	DOWN
Q8IVG5	0.0124364	-0.79512	DOWN
Q15738	0.0125346	-0.775975	DOWN
Q12789	0.0127994	-0.794537	DOWN
Q6P996	0.0128362	2.10199	UP
Q7Z7F7	0.0129649	-0.471523	DOWN
Q9UGN5	0.0130381	-0.768616	DOWN
P41238	0.013144	-0.790466	DOWN
O75031	0.0132078	-0.730246	DOWN
Q9NYB0	0.0132153	-0.744267	DOWN
P52788	0.0132256	2.12784	UP
Q9BSQ5	0.0132368	-0.769202	DOWN
A0AVT1	0.013253	-0.472756	DOWN
Q9Y5H8	0.0133083	-0.816365	DOWN
Q9P109	0.0133135	-0.773766	DOWN
P17812	0.0133885	-0.757285	DOWN
Q9Y5I4	0.0137951	-0.725551	DOWN
O60884	0.0138115	-0.744912	DOWN
Q99550	0.0139544	-0.762441	DOWN
P61916	0.0140795	2.12113	UP
K7ENP7	0.0141145	-0.811175	DOWN
P04066	0.0141236	-0.444182	DOWN
Q99640	0.0142268	-0.805792	DOWN
Q9NXA8	0.0142448	-0.750314	DOWN
Q8WWZ7	0.0142791	-0.788868	DOWN
Q04206	0.0143267	-0.767714	DOWN
Q8IZT6	0.0144155	-0.756256	DOWN
P02751	0.014523	-0.762965	DOWN
Q9C0C9	0.0145687	-0.766153	DOWN
P67812	0.0145909	2.11884	UP
Q96E11	0.0146962	2.0551	UP
Q9NZW5	0.0148432	1.87528	UP
Q99707	0.0148567	-0.803759	DOWN
Q32MK0	0.0148945	-0.750085	DOWN
Q96C92	0.014915	-0.836384	DOWN
Q8ND61	0.0150564	-0.812109	DOWN
Q70E73	0.0151419	-0.817329	DOWN
Q6SPF0	0.0153454	-0.740432	DOWN
P06732	0.0154278	-0.797178	DOWN
P16083	0.0154341	-0.74611	DOWN
Q658Y4	0.0155353	-0.820523	DOWN
Q9P2B2	0.015582	-0.728198	DOWN
Q9H2A9	0.0156252	-0.777491	DOWN
Q9H0D2	0.0156482	-0.836974	DOWN
Q9NRE2	0.0156821	-0.740989	DOWN
Q86WA6	0.0157111	1.45327	UP
Q96JB8	0.0157596	-0.804366	DOWN
P15954	0.0157841	-0.765471	DOWN
Q8TDS4	0.0158008	-0.75457	DOWN
Q9H0V1	0.0158585	-0.739916	DOWN
Q9H9J4	0.0159423	-0.776227	DOWN
Q96KR6	0.0160955	1.3406	UP
Q9BXB1	0.0161013	-0.734707	DOWN
Q99417	0.0162676	-0.766165	DOWN
Q8TEK3	0.0162717	-0.746146	DOWN
Q8IUR7	0.016292	-0.81185	DOWN
Q8TAQ2	0.016294	-0.483982	DOWN
Q9BTC8	0.016328	2.10624	UP
Q92667	0.0163528	2.09399	UP
O95881	0.0163929	-0.806617	DOWN
P22897	0.0163948	-0.811819	DOWN
C9JLJ4	0.0164958	-0.829886	DOWN
P19525	0.0167056	0.785844	DOWN
Q9Y233	0.0167302	-0.800666	DOWN
Q96MY7	0.0167571	-0.7666	DOWN
Q9UKL3	0.0169045	-0.801959	DOWN
Q8IZJ3	0.0169721	-0.781142	DOWN
Q8NCI6	0.0170619	-0.792878	DOWN
Q8N812	0.0171224	-0.719008	DOWN
Q6ZSZ6	0.0171347	-0.80492	DOWN
Q9P206	0.0171576	-0.725194	DOWN
Q9P275	0.0171737	-0.77195	DOWN
Q8TAM1	0.0172773	-0.809089	DOWN
Q96DC8	0.0172843	0.78816	DOWN
Q2M389	0.0174921	-0.809382	DOWN
M0R150	0.017534	-0.71827	DOWN
Q5XUX0	0.017686	-0.759979	DOWN
Q9NYF5	0.0177251	-0.820299	DOWN
O14773	0.0179464	-0.459052	DOWN
P20810	0.0179572	-0.791061	DOWN
O75607	0.0179872	0.790931	DOWN
O15239	0.0180218	0.791066	DOWN
Q6UUV9	0.0180264	-0.759557	DOWN
O94925	0.0181002	-0.668658	DOWN
Q86VI4	0.0181453	-0.748158	DOWN
Q9P225	0.0182252	-0.820764	DOWN
Q9H444	0.0182642	-0.788173	DOWN
Q9BXW9	0.0183778	-0.800097	DOWN
Q9NX14	0.0184166	0.792602	DOWN
Q9UFN0	0.0184506	1.30808	UP
P27540	0.0184594	-0.773357	DOWN
Q92186	0.018533	-0.765037	DOWN
Q9BYC9	0.018547	-0.770421	DOWN
Q847	0.0185857	-0.814759	DOWN
Q7LG56	0.0186157	-0.461202	DOWN
Q9Y2R0	0.018646	-0.776226	DOWN
Q6N021	0.0186936	-0.782298	DOWN
Q8N4C6	0.018915	-0.748209	DOWN
Q9H2K0	0.0189507	-0.800975	DOWN
O60610	0.0189586	1.5396	UP
Q15047	0.0190048	-0.789687	DOWN
Q6PJG6	0.0190302	-0.781461	DOWN
P54259	0.0190437	-0.769323	DOWN
P11277	0.0192915	-0.776878	DOWN
Q9NWH9	0.0194735	1.28586	UP
Q9HC77	0.0194991	-0.792386	DOWN
O75208	0.0195063	0.796774	DOWN
Q9UHV9	0.0197126	-0.992498	DOWN
Q8N8S7	0.0197144	1.5605	UP
Q7Z4H3	0.0197834	-0.746192	DOWN
Q6WKZ4	0.0198365	-0.809914	DOWN
Q6STE5	0.0198794	-0.465056	DOWN
A0A0A6YYC7	0.0203423	1.54562	UP
Q92619	0.0204154	-0.775499	DOWN
Q99259	0.0205014	-0.768236	DOWN
P32929	0.0205245	1.52179	UP
P35555	0.0205783	-0.740756	DOWN
Q9P2K5	0.020587	-0.496863	DOWN
P49286	0.0206184	-0.713881	DOWN
O60234	0.020759	-0.792537	DOWN
Q96HC4	0.0208111	1.56664	UP
A8CG34	0.0210115	-0.739689	DOWN
Q7L591	0.0210659	-0.779376	DOWN
Q9BZF1	0.0211049	1.55894	UP
Q96LT9	0.0211099	-0.750738	DOWN
Q9UKX3	0.0211828	-0.801623	DOWN
O15320	0.0212923	-0.798589	DOWN
P62273	0.0213467	-0.733091	DOWN
Q6L8Q7	0.0213559	1.58287	UP
Q99645	0.0214853	-0.802827	DOWN
Q13554	0.0215898	1.57613	UP
Q9NVH1	0.021617	-0.778843	DOWN
Q92759	0.0216493	-0.812226	DOWN
Q96P11	0.0216718	1.52089	UP
P18887	0.0217277	-0.773668	DOWN
Q6UXV4	0.0221294	1.56241	UP
Q12824	0.0222871	-0.787453	DOWN
P52434	0.0223267	-0.754332	DOWN
O00165	0.0223457	-0.768953	DOWN
Q9Y6G3	0.0224263	1.59179	UP
Q7Z478	0.0224423	1.5895	UP
Q9UP83	0.0225065	-0.780008	DOWN
Q9NXH9	0.0225314	1.56447	UP
P00747	0.0225496	-0.789888	DOWN
P82932	0.0226833	0.749439	DOWN
Q8WW59	0.0227456	1.52435	UP
Q9BSH5	0.0227664	-0.502694	DOWN
Q9Y697	0.0228934	2.27538	UP
Q8TDN4	0.0229073	-0.721177	DOWN
Q9GZV8	0.0229075	-0.737199	DOWN
O43674	0.0229361	0.826722	DOWN
P02795	0.0229473	-1.1008	DOWN
Q92918	0.0230882	-0.751447	DOWN
Q9UBP9	0.0233068	1.53298	UP
Q01459	0.0233189	1.56047	UP
Q9H2K8	0.023336	-0.759099	DOWN
Q9H0U4	0.0233387	-2.83589	DOWN
Q9BRX8	0.0234377	-0.721433	DOWN
Q7L014	0.0235011	-0.504585	DOWN
O60664	0.0235068	-0.780729	DOWN
Q15811	0.0237159	-0.765663	DOWN
Q10471	0.0237192	1.57527	UP
O00499	0.0238002	-0.776652	DOWN
Q8WV37	0.0238333	-0.776851	DOWN
Q8N183	0.0240318	1.61412	UP
C9JE40	0.0240349	-0.796021	DOWN
Q9NRW7	0.0240526	-0.505984	DOWN
Q9P0L2	0.0241658	-0.790839	DOWN
Q7Z3V4	0.0242576	-0.774491	DOWN
Q7RTR2	0.0243534	-0.73542	DOWN
Q8N766	0.0243974	1.60371	UP
P05067	0.0244452	1.59759	UP
Q3SXM5	0.0244713	1.3227	UP
P42858	0.0244885	1.53535	UP
A2RTX5	0.0244971	0.814885	DOWN
Q8NFD5	0.0245662	-0.815447	DOWN
Q15751	0.0246738	-0.728134	DOWN
O95359	0.0247198	0.815662	DOWN
P30876	0.0248442	1.58651	UP
Q9ULT8	0.0250083	-0.757557	DOWN
Q9NV88	0.0250656	1.55016	UP
Q9H8L6	0.0250782	-0.747874	DOWN
Q9BVQ7	0.0251074	1.51008	UP
O43524	0.0251339	1.54527	UP
P98196	0.0251413	-0.735848	DOWN
P15374	0.0251998	1.4733	UP
Q2TAY7	0.025285	1.57958	UP
P67936	0.0253019	-2.93183	DOWN
Q9Y291	0.0253174	-0.748226	DOWN
Q9NV35	0.0253203	1.5635	UP
A0A0B4J2E5	0.0254554	-0.751604	DOWN
H7C417	0.0254623	-0.780234	DOWN
Q9BQE5	0.0254673	1.5354	UP
Q9GZZ1	0.0255557	-0.705292	DOWN
Q9UJW3	0.0256119	-0.777753	DOWN
Q9UNH7	0.025659	0.836442	DOWN
P36969	0.0257818	0.819339	DOWN
Q01780	0.0258943	0.819726	DOWN
O15514	0.0260243	-0.772643	DOWN
Q8WYP5	0.0260714	-0.773037	DOWN
Q9UPR0	0.0261226	-0.727256	DOWN
Q8TD30	0.0261235	0.820512	DOWN
Q9Y305	0.0261296	-0.790195	DOWN
Q8IVS2	0.0262165	1.54768	UP
O43572	0.0264662	-0.769991	DOWN
Q9HAS0	0.0264891	1.56522	UP
O94983	0.0265334	-0.794981	DOWN
O15212	0.0265435	1.2582	UP
Q5THJ4	0.0267118	-0.778684	DOWN
Q9NR77	0.0267649	-0.768992	DOWN
Q9ULK4	0.0268248	-0.755898	DOWN
P04150	0.026836	-0.802256	DOWN
Q13459	0.0268751	-0.730365	DOWN
P48509	0.0268812	1.54135	UP
A6NFE2	0.0269939	-0.724747	DOWN
Q3YEC7	0.0270884	-0.728329	DOWN
Q9BY50	0.0271603	1.51309	UP
P48147	0.0275492	0.738091	DOWN
Q92824	0.0278833	-0.79686	DOWN
Q8N1W1	0.027958	-0.726993	DOWN
Q8N5M1	0.0279745	1.51766	UP
Q6KC79	0.0280557	-0.76672	DOWN
O95567	0.0280576	-0.758029	DOWN
Q9GZQ3	0.0280944	-0.722896	DOWN
O75474	0.0282325	-0.712729	DOWN
O00505	0.0282637	1.58029	UP
O43182	0.0283205	1.50201	UP
P62987	0.0283725	-2.2815	DOWN
Q14692	0.0283881	1.54439	UP
D6RA91	0.028419	-0.772099	DOWN
Q9H0M5	0.0284285	-0.725175	DOWN
Q96SI9	0.0284937	-0.861939	DOWN
Q8NFA0	0.0285087	-0.749581	DOWN
P53701	0.0286436	1.50065	UP
Q9BZE4	0.0286738	-0.787698	DOWN
Q6ZUX3	0.0286861	-0.766629	DOWN
Q7Z392	0.0287699	-0.759699	DOWN
Q96A49	0.0288929	1.55737	UP
P09012	0.0289466	1.52764	UP
Q6UVM3	0.0290887	-0.721138	DOWN
Q5T653	0.029176	1.525	UP
Q05932	0.0293393	-0.489132	DOWN
Q86TE4	0.0294406	-0.733073	DOWN
Q8TE49	0.0295019	-0.788709	DOWN
Q7L0Y3	0.0295685	1.58934	UP
P11171	0.0296901	1.50131	UP
Q8NG06	0.0297983	-0.748584	DOWN
Q7Z7K0	0.0298745	1.53365	UP
P43490	0.0300386	1.18777	UP
Q8NBM8	0.0301742	1.56431	UP
Q8NFP7	0.030281	-0.744685	DOWN
Q6P1N9	0.0302907	1.5511	UP
Q9UN81	0.030369	0.834739	DOWN
E9PLD3	0.0304649	-0.785964	DOWN
Q96MN2	0.0305667	-0.727852	DOWN
O15027	0.0306879	1.53056	UP
Q8TF46	0.0307007	-0.771191	DOWN
Q6IAN0	0.0307907	-0.492398	DOWN
Q99598	0.0308399	1.58123	UP
Q96PZ0	0.030847	1.51955	UP
Q92905	0.0308969	1.54619	UP
Q01433	0.0309534	-0.746248	DOWN
Q00765	0.0310154	-0.783257	DOWN
P55327	0.0311106	1.53284	UP
Q6BDS2	0.0311354	-0.781416	DOWN
Q96C36	0.0311358	1.55086	UP
Q9H0U9	0.031303	1.51625	UP
Q4KMG0	0.0313625	-0.79695	DOWN
Q4V339	0.0316988	-0.749257	DOWN
Q8TCC3	0.0317313	1.54813	UP
Q9ULR0	0.0320145	1.53454	UP
Q96PY5	0.0320205	-0.75491	DOWN
Q96RQ3	0.0320517	1.56405	UP
Q9Y2S6	0.0320932	-0.495269	DOWN
Q8TCT9	0.0321278	1.55292	UP
O95347	0.0322164	-0.835435	DOWN
Q9HBW9	0.032374	-0.773429	DOWN
Q92922	0.0325622	-0.757617	DOWN
Q99873	0.032613	1.53836	UP
Q16222	0.0327993	1.12588	UP
Q9HB40	0.0328661	1.55862	UP
P42684	0.033121	-0.75518	DOWN
D6REC4	0.0331909	-0.743578	DOWN
Q9BPX5	0.0335304	1.57347	UP
Q15393	0.0336502	1.54571	UP
Q9H7B4	0.0337049	-0.697847	DOWN
Q9UBR2	0.0337308	1.73982	UP
Q03164	0.0338219	-0.72278	DOWN
Q8WTS6	0.0339188	1.7318	UP
Q7Z465	0.0345565	-0.760186	DOWN
Q5U4N7	0.0346409	-0.763272	DOWN
Q92539	0.0348061	-0.734002	DOWN
Q6PJ69	0.0348535	-0.752099	DOWN
Q6P1X6	0.0349317	1.43699	UP
Q15382	0.0350827	-0.758643	DOWN
Q14669	0.0351793	-0.775057	DOWN
Q9H7Z7	0.0352067	0.744461	DOWN
O43765	0.035763	1.67126	UP
O00422	0.0358456	-0.72729	DOWN
Q96HY6	0.0360605	1.13919	UP
Q8N7M0	0.0361929	-0.504008	DOWN
P35813	0.0362117	1.1398	UP
A0A044PY82	0.0375345	-0.783207	DOWN
Q53H82	0.0377258	1.70304	UP
O76041	0.0378256	-0.75252	DOWN
Q5T9S5	0.0381905	-0.761865	DOWN
Q0P651	0.0382105	-0.756572	DOWN
Q9NVX2	0.0385112	1.85246	UP
Q5JTZ9	0.0385868	-1.15997	DOWN
Q9GZU2	0.03867	-0.743201	DOWN
P06276	0.0387594	1.68887	UP
Q5TC12	0.0387647	1.81949	UP
O15117	0.0390124	-0.733265	DOWN
P43007	0.0393833	-0.710015	DOWN
Q8WZ42	0.0396073	0.884124	DOWN
P09417	0.0397496	1.68876	UP
O95169	0.0400803	0.700654	DOWN
Q5BJD5	0.0405842	-1.19243	DOWN
O96000	0.0409581	0.480913	DOWN
Q9UBT2	0.0411346	1.80631	UP
Q6NUK1	0.0412159	-1.1816	DOWN
P51553	0.0414693	0.959487	DOWN
Q8N6U8	0.041481	-0.784061	DOWN
O43399	0.0416505	-1.19711	DOWN
P36405	0.0419489	-1.17832	DOWN
P80404	0.0422334	1.9309	UP
P60468	0.0422336	-0.744348	DOWN
P63313	0.0423045	-1.18967	DOWN
P49720	0.0423387	1.84537	UP
Q9UBS4	0.0426842	-1.17209	DOWN
P24941	0.0428641	-0.716249	DOWN
P49406	0.0434597	-0.749855	DOWN
Q99470	0.0434873	-0.764133	DOWN
P84085	0.0435576	-1.2008	DOWN
Q9BWS9	0.0442266	0.710803	DOWN
Q9BVG4	0.0442774	1.88222	UP
Q2Y0W8	0.0444917	-0.749665	DOWN
O43592	0.0445389	0.711562	DOWN
P45985	0.044734	-1.14606	DOWN
Q9Y3C8	0.045353	-1.15153	DOWN
C9J1V9	0.0455263	0.713959	DOWN
Q96BM9	0.0457754	1.83515	UP
Q13868	0.0457803	-1.18867	DOWN
P52888	0.0460019	-1.19169	DOWN
P20042	0.046243	-1.15707	DOWN
Q13573	0.0463229	-1.18503	DOWN
Q06203	0.0464292	0.716146	DOWN
O75400	0.0469834	-1.18871	DOWN
Q7L5N1	0.0470554	-1.1826	DOWN
P49585	0.0470731	1.85055	UP
Q96C90	0.0472253	-1.20667	DOWN
Q9H4A3	0.0475541	-1.18882	DOWN
Q96G23	0.0487908	0.721848	DOWN
P61619	0.0489067	0.722127	DOWN
O75844	0.0489744	0.985455	DOWN
Q8IXI1	0.0491527	1.82261	UP
Q96HR9	0.0498072	0.988482	DOWN

## Sheet: 6h1
Accession	pvalue	6h1(FC)	DEP
Q13084	0.000643997	1.08215	UP
Q9P0K7	0.000921813	0.541825	DOWN
Q14498	0.00103456	1.51092	UP
Q86WA6	0.00127719	1.06848	UP
O15239	0.00155771	0.535682	DOWN
Q8TD47	0.00230118	3.2328	UP
Q10567	0.00304902	1.6884	UP
P08263	0.00408376	2.82995	UP
P80404	0.0044268	1.0127	UP
Q7Z4W1	0.00467999	2.75606	UP
Q15031	0.00505829	1.07569	UP
Q96HR9	0.00509536	0.984527	DOWN
Q13595	0.00517367	1.24962	UP
P42330	0.00564172	2.56596	UP
O15523	0.00624912	3.16074	UP
O15144	0.00669151	1.28373	UP
P26196	0.00731844	1.83923	UP
P53992	0.00733091	-0.684398	DOWN
Q9BW27	0.00797557	1.79557	UP
Q06323	0.00819055	2.62792	UP
Q8WWH5	0.00858559	1.32769	UP
Q9BTT0	0.00873649	1.81766	UP
O95249	0.00882128	0.989158	DOWN
P49753	0.00884211	2.46796	UP
H3BQZ7	0.00886265	2.51149	UP
Q92928	0.00892464	2.94871	UP
Q92896	0.00924317	1.98244	UP
Q92667	0.00941619	1.83621	UP
P42126	0.00986024	2.36769	UP
Q6GMV3	0.0099528	1.81118	UP
Q9NTK5	0.011901	2.53607	UP
Q9NPF4	0.0124656	-0.797902	DOWN
Q6IAA8	0.0125924	-0.475736	DOWN
O95232	0.0125966	-0.476859	DOWN
O15394	0.0126007	2.90693	UP
Q9Y4W6	0.012615	-0.47819	DOWN
P16422	0.0126175	-0.478319	DOWN
Q8NFT2	0.012653	-0.47969	DOWN
Q9Y3B7	0.0126636	-0.480013	DOWN
P07305	0.0126717	-0.480247	DOWN
Q8IXI1	0.0127382	2.11119	UP
A0A0B4J2E5	0.0127498	-0.780868	DOWN
Q15785	0.0129531	-0.485316	DOWN
Q9Y570	0.0130183	-0.486152	DOWN
P17050	0.0130478	-0.486511	DOWN
Q15393	0.0130981	2.11064	UP
Q502W6	0.0132579	-0.811442	DOWN
Q92820	0.0132883	1.65545	UP
Q9NRF9	0.0133715	-0.462604	DOWN
Q6NUQ4	0.013433	-0.490454	DOWN
Q5U4N7	0.0139075	-0.805307	DOWN
P41091	0.0140276	2.60118	UP
P47985	0.0142564	-0.496666	DOWN
P10109	0.014279	1.66589	UP
Q6ZV29	0.0145648	-0.81717	DOWN
Q04206	0.014798	-0.819681	DOWN
P19784	0.0148479	1.66853	UP
Q99645	0.0149409	-0.836451	DOWN
Q5THJ4	0.0150018	-0.796343	DOWN
Q9ULK4	0.0150572	-0.818595	DOWN
O43747	0.0150671	-0.717664	DOWN
Q9HB07	0.0150915	-0.452603	DOWN
O00519	0.0151521	-0.501959	DOWN
Q8N5H7	0.0152652	-0.796386	DOWN
Q8TDS4	0.0154352	-0.804461	DOWN
Q8TDP1	0.0158122	-0.784982	DOWN
P09234	0.0158927	0.472774	DOWN
Q8IWZ3	0.0159216	0.468838	DOWN
Q05932	0.0163004	0.481776	DOWN
Q9ULT8	0.0166851	-0.824082	DOWN
Q9NTJ5	0.0172763	1.3373	UP
P50995	0.0173143	-0.531686	DOWN
O15381	0.0173679	-0.458209	DOWN
Q14188	0.0173776	-0.457339	DOWN
Q9HD26	0.0173839	-0.461099	DOWN
P00374	0.0174071	-0.455955	DOWN
Q9UNZ2	0.0174135	-0.462356	DOWN
Q14789	0.0174626	0.922364	DOWN
Q96TA1	0.0174645	-0.443952	DOWN
Q8NBM8	0.0174992	1.52421	UP
Q16540	0.0175189	0.492221	DOWN
A6NFE2	0.0175237	-0.84351	DOWN
Q13459	0.017676	-0.775591	DOWN
P55327	0.0177603	1.54479	UP
P15374	0.0177877	1.5455	UP
P42766	0.0178076	-0.741357	DOWN
Q9UJW0	0.0178183	1.28769	UP
Q8N812	0.0178948	-0.83646	DOWN
Q86U38	0.0178985	-0.470278	DOWN
Q6L8Q7	0.0179257	1.55538	UP
Q9H8P0	0.0180797	-0.446644	DOWN
P36957	0.0182448	-0.515809	DOWN
P82932	0.0182487	1.13222	UP
Q6UY14	0.0183354	-0.755298	DOWN
O75976	0.0183726	-0.47464	DOWN
Q14683	0.0184506	1.45717	UP
P23588	0.0185139	-0.516839	DOWN
Q96QU1	0.0185659	-0.768628	DOWN
Q13596	0.0185682	-0.718097	DOWN
P05091	0.0186678	2.60585	UP
Q15811	0.0188099	-0.80669	DOWN
Q9C0D5	0.0188448	-0.478094	DOWN
Q9NV88	0.0188655	1.54613	UP
Q4KMG0	0.019024	-0.770772	DOWN
Q6PJG6	0.0190565	-0.775684	DOWN
O43765	0.0190986	2.00652	UP
Q14690	0.0191349	-0.784307	DOWN
P61916	0.0191715	1.57914	UP
P08670	0.0192433	2.65743	UP
Q9Y6G3	0.0193764	1.55287	UP
O75312	0.0194827	1.50991	UP
Q8N684	0.0195426	-0.482377	DOWN
Q8WVC0	0.0197686	1.27998	UP
G3V3Y1	0.0198569	1.53771	UP
Q9H0R6	0.0199936	-0.484821	DOWN
Q01459	0.0199953	1.56911	UP
Q0P651	0.0200503	-0.839239	DOWN
P82970	0.0201939	-0.769187	DOWN
Q9BV44	0.0202259	1.51819	UP
O60610	0.0203075	2.38301	UP
O00505	0.0205433	1.57879	UP
P02751	0.0205886	1.46351	UP
P41238	0.0206964	-0.80775	DOWN
Q9Y2S7	0.0207095	1.54599	UP
A8MW95	0.0207955	-0.806745	DOWN
Q9NV35	0.0210223	1.61002	UP
G3V4G9	0.0210682	-0.780897	DOWN
Q9BYC9	0.0210979	-0.823556	DOWN
P29084	0.0212885	-0.434059	DOWN
Q8NFA0	0.0214512	-0.752631	DOWN
Q9UPR0	0.0215274	-0.806445	DOWN
Q9H089	0.0215626	-0.798681	DOWN
Q9H6V9	0.021862	1.5317	UP
Q70E73	0.021902	-0.814575	DOWN
Q6UWE0	0.0219111	1.59986	UP
Q8WVM8	0.0221094	1.50542	UP
Q99550	0.0221682	-0.746893	DOWN
Q9BRT2	0.0221861	1.54016	UP
O43422	0.0221953	-0.753929	DOWN
Q0VGE8	0.0222708	-0.792013	DOWN
Q9NQE9	0.02245	1.52222	UP
Q9HD67	0.0225414	-0.806397	DOWN
Q96EN8	0.0225943	1.57359	UP
Q13206	0.0227124	1.2653	UP
Q9Y574	0.0228398	-0.854269	DOWN
O94983	0.0228461	-0.804768	DOWN
P01111	0.0229624	1.58365	UP
Q96PZ0	0.0231925	1.54008	UP
Q15042	0.0231948	1.53095	UP
Q9NWU1	0.0233425	1.50392	UP
O95336	0.0233939	-0.499372	DOWN
P51793	0.0235784	-0.789988	DOWN
Q96C92	0.0235889	-0.793972	DOWN
P31327	0.0236751	1.50874	UP
Q9UKD2	0.0237514	1.54901	UP
P05166	0.0237656	1.59378	UP
Q99674	0.0238376	-0.50098	DOWN
Q96DB5	0.0238778	1.48373	UP
P48739	0.0240522	1.53662	UP
O75844	0.0240591	-0.759743	DOWN
O15117	0.0241052	-0.777819	DOWN
O95757	0.0241829	1.51255	UP
Q8TDN6	0.0241895	-0.80107	DOWN
P11277	0.0242572	-0.773908	DOWN
O75323	0.0242971	1.49451	UP
Q2M389	0.024309	-0.79596	DOWN
P22897	0.0243266	-0.74835	DOWN
Q6DKI1	0.0243679	-0.739685	DOWN
Q6Y7W6	0.0244982	1.53979	UP
P00747	0.0246422	-0.769133	DOWN
Q99640	0.024674	-0.79155	DOWN
Q12874	0.0247248	1.99082	UP
Q9H078	0.0247905	1.56435	UP
Q8WVX9	0.0247958	-0.739947	DOWN
O75306	0.0249522	1.94398	UP
Q9Y291	0.024986	-0.770443	DOWN
Q6AWC2	0.0250513	-0.818092	DOWN
P38935	0.025217	-0.750663	DOWN
Q6ZVF9	0.0252174	-0.809627	DOWN
O43182	0.025288	1.55377	UP
Q15047	0.0253116	-0.745948	DOWN
P62987	0.0253496	-2.31639	DOWN
Q9BRJ2	0.025412	1.5176	UP
Q14692	0.0254262	1.5226	UP
O75348	0.0254288	1.55602	UP
Q9P206	0.0255794	-0.754381	DOWN
Q92619	0.0256737	-0.761868	DOWN
Q9P225	0.025825	-0.82066	DOWN
Q9H0U4	0.0258922	-2.85051	DOWN
Q969Z0	0.0259228	1.54892	UP
Q03164	0.0259678	-0.779551	DOWN
Q9Y4E8	0.0260587	1.53705	UP
Q9H0V1	0.0260823	-0.761963	DOWN
P07360	0.0261196	-0.786239	DOWN
P04150	0.026231	-0.813926	DOWN
O60508	0.0263266	-0.758462	DOWN
Q96PU8	0.0265573	1.52791	UP
Q04743	0.0265921	-0.766303	DOWN
Q8TF46	0.0266638	-0.76495	DOWN
O94925	0.026759	-0.685687	DOWN
O14578	0.0270007	-0.761698	DOWN
Q9NP92	0.0271043	1.52399	UP
P61970	0.0271485	-0.684835	DOWN
Q8WUF5	0.027212	-0.79308	DOWN
Q96E11	0.027245	1.51	UP
Q92186	0.0272616	-0.810154	DOWN
Q9NXH9	0.0272789	1.50159	UP
Q5W111	0.0273528	-0.813206	DOWN
P26440	0.0273657	1.46302	UP
Q8N183	0.0274798	1.50941	UP
Q9Y2Z4	0.0274936	-0.823223	DOWN
P42696	0.0274999	1.54637	UP
Q9BVG4	0.0275336	1.71692	UP
Q93034	0.0275759	1.55917	UP
Q6ZUX3	0.0275867	-0.792701	DOWN
P49585	0.0276718	1.52695	UP
Q8TDN4	0.0277997	-0.801162	DOWN
Q9H857	0.0279075	-0.695642	DOWN
Q01658	0.0279899	1.53028	UP
Q8NFP7	0.0280266	-0.794205	DOWN
Q9BXB1	0.0280526	-0.753998	DOWN
Q9H0D2	0.0281232	-0.748093	DOWN
Q9NR46	0.0281358	0.788776	DOWN
Q6WKZ4	0.0281753	-0.748954	DOWN
Q12789	0.0281781	-0.777802	DOWN
Q8N807	0.0281784	-0.80364	DOWN
P62273	0.0282814	-0.767264	DOWN
Q9P0L2	0.0285193	-0.759696	DOWN
Q96EX1	0.0285579	-0.798719	DOWN
Q13242	0.0287296	1.56755	UP
O95816	0.0288892	1.55376	UP
Q86VI4	0.0288962	-0.749506	DOWN
Q99471	0.0289724	1.7446	UP
Q12769	0.0290632	1.5227	UP
Q9Y450	0.0292543	1.25182	UP
Q92905	0.029384	1.60304	UP
P16083	0.0293941	-0.803553	DOWN
P15088	0.0296566	-0.830103	DOWN
Q8IZP0	0.0296566	-0.786063	DOWN
Q9HBW9	0.0296924	-0.814991	DOWN
Q6ZN32	0.0297458	-0.783302	DOWN
P23193	0.0298883	-0.889065	DOWN
P49916	0.0299428	1.70662	UP
Q9NUK0	0.0299594	0.794797	DOWN
Q9H2A9	0.0300424	-0.816884	DOWN
Q92918	0.0301474	-0.762598	DOWN
Q8IZJ3	0.0301537	-0.816525	DOWN
Q9P275	0.03019	-0.728485	DOWN
Q14232	0.0302906	0.795878	DOWN
Q9UQB9	0.0303229	-0.775728	DOWN
P18887	0.0304518	-0.763672	DOWN
Q99470	0.0306138	-0.776215	DOWN
Q9UKL3	0.0306261	-0.774299	DOWN
Q96MN2	0.0306343	-0.789727	DOWN
P98196	0.0306633	-0.781921	DOWN
O15320	0.0308211	-0.799964	DOWN
Q4FZB7	0.0310749	-0.787568	DOWN
Q10471	0.0312337	1.52441	UP
P51116	0.0312699	-0.688887	DOWN
Q9GZZ1	0.0314527	-0.746685	DOWN
H7C417	0.0314955	-0.80318	DOWN
Q99467	0.0315347	-0.808759	DOWN
O95400	0.0316778	-0.769609	DOWN
M0R150	0.0317085	-0.77299	DOWN
P27540	0.031949	-0.766703	DOWN
D6REC4	0.031995	-0.761673	DOWN
Q8TE49	0.0320468	-0.760788	DOWN
Q9NRE2	0.0321403	-0.716923	DOWN
Q9H7B4	0.0321644	-0.75568	DOWN
Q92824	0.0322063	-0.73937	DOWN
A8CG34	0.0323153	-0.760819	DOWN
Q8NG06	0.0324499	-0.784653	DOWN
Q92922	0.0325173	-0.776804	DOWN
Q8IXJ6	0.0326335	0.834047	DOWN
P30520	0.0329231	1.57419	UP
Q9H0U6	0.0331588	-0.763584	DOWN
Q7Z3V4	0.0332176	-0.816777	DOWN
O14521	0.0334176	-0.740692	DOWN
Q9HBG4	0.0335075	-0.801402	DOWN
Q658Y4	0.0336861	-0.72292	DOWN
P17405	0.0337165	-0.808749	DOWN
P42684	0.0337284	-0.734905	DOWN
O75380	0.0338551	-0.866169	DOWN
P36969	0.0339348	0.807553	DOWN
Q8N1W1	0.0343385	-0.765035	DOWN
Q149N8	0.034619	-0.767864	DOWN
Q9BXW9	0.0346811	-0.757502	DOWN
Q7Z465	0.0346915	-0.789277	DOWN
Q15751	0.0347083	-0.760238	DOWN
Q99707	0.0347201	-0.786205	DOWN
O75607	0.0347211	0.810026	DOWN
Q96S19	0.0348231	-0.765563	DOWN
P15954	0.0348643	0.810475	DOWN
P29218	0.0349107	0.823381	DOWN
Q96DC8	0.0350323	0.811001	DOWN
Q8N6U8	0.0350355	-0.770643	DOWN
Q3YEC7	0.0351175	-0.81489	DOWN
Q6KC79	0.0351473	-0.817313	DOWN
Q5XUX0	0.035292	-0.761411	DOWN
Q71H61	0.0355255	-0.736248	DOWN
P06276	0.0355433	1.70821	UP
Q5T9S5	0.0356575	-0.766644	DOWN
Q01433	0.0356647	-0.753717	DOWN
Q99575	0.0358289	-0.74518	DOWN
O75830	0.035836	-0.763617	DOWN
Q8N766	0.0360859	1.72806	UP
Q6UVM3	0.0361573	-0.77672	DOWN
Q96ME7	0.0362175	-0.71773	DOWN
Q8TAM1	0.0363273	-0.749689	DOWN
Q9Y233	0.03633	-0.811702	DOWN
P43007	0.0363318	-0.772933	DOWN
Q9Y5H8	0.0364664	-0.746136	DOWN
Q9UQ26	0.0365297	-0.781839	DOWN
Q9H9J4	0.0365378	-0.791822	DOWN
A2RTX5	0.0366131	-0.81326	DOWN
Q9P109	0.0367801	-0.7995	DOWN
Q96FW1	0.0370025	1.11632	UP
Q9BYD6	0.0370043	0.817128	DOWN
O15145	0.0370091	0.817143	DOWN
Q96F86	0.0370132	0.817156	DOWN
Q9Y3D7	0.0371436	-0.780216	DOWN
Q14669	0.0373143	-0.743824	DOWN
Q9H0M5	0.0373928	-0.785126	DOWN
Q15363	0.0374483	1.11807	UP
P54727	0.037678	0.819204	DOWN
Q9BRX8	0.0378925	-0.72574	DOWN
Q9NXA8	0.0379285	-0.790621	DOWN
Q9GZU2	0.0380017	-0.787542	DOWN
Q13283	0.0380333	-0.68435	DOWN
Q9NYF5	0.0380561	-0.788757	DOWN
Q13613	0.0381029	-0.748056	DOWN
P35555	0.038116	-0.767505	DOWN
Q8TCT8	0.0381626	-0.747382	DOWN
Q92552	0.0382046	1.12104	UP
Q9UKX3	0.0382538	-0.717029	DOWN
Q9GZQ3	0.0383935	-0.734417	DOWN
Q6ZSZ6	0.0384599	-0.81219	DOWN
O95359	0.038493	0.866527	DOWN
D6RA91	0.0386093	-0.789174	DOWN
Q09666	0.0386633	-0.869174	DOWN
Q9BSQ5	0.038702	-0.802041	DOWN
P41227	0.0388012	-0.805908	DOWN
O75031	0.038931	-0.810067	DOWN
Q15382	0.0390484	-0.801188	DOWN
Q9UN81	0.039174	-0.779186	DOWN
O95881	0.039261	-0.727054	DOWN
P20810	0.0393422	-0.775658	DOWN
O15514	0.0393494	-0.749295	DOWN
Q15758	0.0394505	-0.867537	DOWN
Q15428	0.0394818	1.12603	UP
Q7Z4H3	0.0395774	-0.753297	DOWN
Q86TE4	0.0395896	-0.807001	DOWN
Q6SPF0	0.039602	-0.751567	DOWN
Q8WV37	0.0400568	-0.804334	DOWN
Q9Y697	0.0400928	1.86958	UP
P45877	0.0401005	-0.789278	DOWN
Q96PY5	0.0403677	-0.765567	DOWN
Q9HD20	0.0404222	1.83101	UP
P52788	0.0404701	1.88535	UP
Q9H8L6	0.0405013	-0.780411	DOWN
Q5T4S7	0.0406096	1.84885	UP
Q969S9	0.0409425	-0.787148	DOWN
O75751	0.0410597	-0.761875	DOWN
Q9Y5I4	0.0411068	-0.749829	DOWN
Q7L591	0.0412112	-0.735477	DOWN
Q96PF1	0.0412943	-0.774859	DOWN
Q8NFD5	0.0413634	-0.709925	DOWN
O60664	0.0416073	-0.753337	DOWN
O60869	0.0416256	0.802282	DOWN
O60234	0.0418072	-0.754889	DOWN
O00743	0.041855	0.9676	DOWN
Q92539	0.0418624	-0.752942	DOWN
O00422	0.0418966	-0.734403	DOWN
Q9BVJ7	0.0420342	-0.7826	DOWN
Q9UBX3	0.0423344	-2.43872	DOWN
A8MXD5	0.0424921	-0.760945	DOWN
Q9HC10	0.0426507	-0.714948	DOWN
Q9NYB0	0.042858	-0.81295	DOWN
Q8N983	0.0429949	-0.655883	DOWN
Q8TEK3	0.0430785	-0.809523	DOWN
Q8WYP5	0.0431604	-0.762648	DOWN
Q9BW04	0.043209	-0.750079	DOWN
C9JE40	0.0434941	-0.761068	DOWN
O95567	0.043593	-0.731443	DOWN
Q9BZE4	0.0436	-0.750353	DOWN
Q96LT9	0.0437094	-0.729041	DOWN
Q53H82	0.0438445	1.82394	UP
A8MQ11	0.0438456	-0.769257	DOWN
Q12882	0.0439441	-0.749169	DOWN
Q68DU8	0.0442234	-0.75707	DOWN
Q9H444	0.0443211	-0.744582	DOWN
Q96GC5	0.0443501	0.423372	DOWN
Q8N6M3	0.0445419	-0.776061	DOWN
O43572	0.0445792	-0.782998	DOWN
O75608	0.0447517	-0.772505	DOWN
Q9HC77	0.0448733	-0.774106	DOWN
Q99417	0.0449293	-0.72879	DOWN
Q847	0.0449617	-0.751915	DOWN
Q8TC84	0.0450751	-0.731961	DOWN
Q15418	0.045207	-0.710665	DOWN
Q8ND61	0.0454542	-0.747136	DOWN
P60468	0.0454759	-0.729475	DOWN
Q9UHY7	0.0455274	1.90329	UP
Q96CN7	0.0456725	-0.841813	DOWN
Q9Y2R0	0.0458937	-0.772234	DOWN
P12883	0.0461499	0.978394	DOWN
Q9NXG2	0.0462079	1.83405	UP
Q9H2K0	0.0463079	-0.766754	DOWN
P49286	0.0463187	-0.755986	DOWN
Q96A49	0.0463579	1.81727	UP
Q8NGR8	0.0465571	-0.796941	DOWN
Q9GZV8	0.0465617	-0.775476	DOWN
Q8IUR7	0.0466099	-0.761163	DOWN
P09661	0.0470404	1.00233	UP
P61163	0.0470471	-0.387615	DOWN
Q9BU02	0.0472398	-0.728969	DOWN
Q9UP83	0.0475374	-0.747055	DOWN
Q96JB8	0.047642	-0.720891	DOWN
Q6V0I7	0.0477088	-0.767836	DOWN
Q7Z392	0.047732	-0.773474	DOWN
Q29RF7	0.0479107	0.689742	DOWN
A0A044PY82	0.0479379	-0.799962	DOWN
Q86VW2	0.047986	-0.722509	DOWN
Q13586	0.048176	-0.745497	DOWN
Q32MK0	0.048203	-0.738787	DOWN
Q9H2K8	0.0484783	-0.764102	DOWN
P34913	0.0484787	2.03591	UP
P62995	0.0485175	-0.753493	DOWN
P23919	0.0488598	1.02196	UP
Q7Z2W9	0.0488928	-1.1771	DOWN
Q14919	0.0490412	0.692338	DOWN
P54259	0.0490842	-0.77086	DOWN
Q9Y512	0.0492278	-1.18862	DOWN
Q12824	0.0493121	-0.76314	DOWN
Q92794	0.0493331	1.06374	UP
P61204	0.0495069	1.09678	UP
Q9UII2	0.0495417	-2.07599	DOWN
Q96T88	0.0497088	0.693869	DOWN
Q6P996	0.0498207	2.05499	UP

## Sheet: 12h3
Accession	pvalue	12h3(FC)	DEP
Q86WA6	0.000324852	1.10156	UP
Q13084	0.00047037	1.08836	UP
Q9P0K7	0.000491735	0.550565	DOWN
Q10567	0.00130215	1.65468	UP
O15239	0.0014397	0.536639	DOWN
Q96HR9	0.00185591	0.954934	DOWN
Q14498	0.00245179	1.53861	UP
P80404	0.00487133	1.03893	UP
Q8TD47	0.00492489	3.1901	UP
Q15031	0.00504017	1.0761	UP
Q13595	0.0051124	1.24903	UP
O95249	0.00521834	0.95171	DOWN
P42330	0.00530189	2.53429	UP
P08263	0.00569617	2.84496	UP
O15523	0.00621397	3.12415	UP
Q7Z4W1	0.00724629	2.71281	UP
P42126	0.00741744	2.41625	UP
P19784	0.00765515	1.70856	UP
Q92667	0.00832439	1.85262	UP
Q06323	0.00849785	2.59635	UP
Q92928	0.00886138	2.91449	UP
P49753	0.00907081	2.45458	UP
O15144	0.00911957	1.26566	UP
H3BQZ7	0.00948621	2.51426	UP
Q6GMV3	0.00991479	1.82519	UP
Q14789	0.0100026	0.883048	DOWN
Q9BW27	0.0100462	1.85383	UP
P10109	0.0101051	1.72706	UP
Q8WWH5	0.0101161	1.34049	UP
Q92896	0.0105316	1.95534	UP
P26196	0.0107365	1.83265	UP
Q9NYB0	0.011092	-0.784006	DOWN
Q8IZP0	0.0117796	-0.805607	DOWN
Q9NTK5	0.0125393	2.52774	UP
P29084	0.0125936	-0.476403	DOWN
Q6NUQ4	0.012599	-0.474604	DOWN
Q9BTT0	0.0126636	1.84362	UP
P17050	0.0127626	-0.469571	DOWN
P07305	0.0128348	-0.468375	DOWN
Q15785	0.0128372	-0.468339	DOWN
Q8NFT2	0.0128443	-0.483735	DOWN
Q9NRF9	0.0129272	-0.484963	DOWN
Q9Y450	0.0130364	1.29109	UP
Q6IAA8	0.0130528	-0.465605	DOWN
Q9HB07	0.0134282	-0.462143	DOWN
Q9Y4W6	0.013463	-0.49072	DOWN
Q7L591	0.0134827	-0.776975	DOWN
Q14683	0.0136666	1.42425	UP
P35555	0.0139253	-0.792681	DOWN
Q8N983	0.0139666	-0.721719	DOWN
Q9H0M5	0.0143193	-0.77303	DOWN
Q92820	0.0143284	1.74322	UP
Q15393	0.0143609	2.1229	UP
P16422	0.0144849	-0.498118	DOWN
O15394	0.0145617	2.90365	UP
P41091	0.0146174	2.60329	UP
P36957	0.0150583	-0.452751	DOWN
P43007	0.0151235	-0.778602	DOWN
P47985	0.015137	-0.501877	DOWN
Q9ULT8	0.015422	-0.819354	DOWN
P50995	0.0154787	-0.452414	DOWN
O00519	0.0155054	-0.503813	DOWN
P08670	0.01569	2.68053	UP
Q9H2A9	0.0158023	-0.78973	DOWN
P05091	0.015994	2.64498	UP
P09234	0.0161699	0.463616	DOWN
Q9Y3B7	0.0165487	-0.508784	DOWN
Q05932	0.0165808	0.484854	DOWN
Q9HC10	0.0165921	-0.790848	DOWN
Q9GZV8	0.0166171	-0.783016	DOWN
Q9NXH9	0.0168171	1.54262	UP
Q6UWE0	0.0169513	1.53032	UP
Q8IXI1	0.0170478	2.11742	UP
P53992	0.0171753	-0.646148	DOWN
P00374	0.017368	-0.458187	DOWN
O75976	0.0173711	-0.460197	DOWN
Q9HD26	0.0173721	-0.457756	DOWN
Q9Y570	0.0173765	-0.444224	DOWN
Q86U38	0.0173815	-0.457096	DOWN
Q10471	0.0174829	1.54398	UP
Q9NP92	0.0174843	1.55409	UP
Q01459	0.0175713	1.55706	UP
P23588	0.017592	-0.513225	DOWN
Q14188	0.0176046	-0.451774	DOWN
Q9UNZ2	0.0176449	-0.451199	DOWN
Q9C0D5	0.0176976	-0.450507	DOWN
P31327	0.0177087	1.56397	UP
O60664	0.0177808	-0.833888	DOWN
P42766	0.0178076	-0.741357	DOWN
Q96ME7	0.0178983	-0.772983	DOWN
A8CG34	0.0179572	-0.806188	DOWN
Q9H8P0	0.0179602	-0.470928	DOWN
Q9NQV5	0.017981	-0.765021	DOWN
P48739	0.018154	1.525	UP
Q9BRJ2	0.0183968	1.56769	UP
O75323	0.0184075	1.55022	UP
Q99674	0.0184324	-0.475113	DOWN
Q14692	0.0185178	1.54043	UP
Q8N807	0.0187948	-0.772183	DOWN
Q149N8	0.0187978	-0.789543	DOWN
Q9UJW0	0.0189042	1.26218	UP
P05166	0.0189534	1.52678	UP
Q96TA1	0.0189855	-0.5186	DOWN
Q8TE49	0.0191102	-0.780149	DOWN
Q8IWZ3	0.0193411	0.502224	DOWN
Q96C92	0.0193796	-0.841862	DOWN
P82970	0.019415	-0.758324	DOWN
Q12874	0.019454	2.03699	UP
O95232	0.0194658	-0.520342	DOWN
P16083	0.0194825	-0.793247	DOWN
Q9NWU1	0.0194872	1.53372	UP
P02751	0.0195132	1.46891	UP
Q8NBM8	0.02003	1.55211	UP
Q9H078	0.0200403	1.55987	UP
Q9BV44	0.0200659	1.53603	UP
Q16540	0.0201191	0.505749	DOWN
Q96PF1	0.0202488	-0.771975	DOWN
P49585	0.0203553	1.51565	UP
O95336	0.0203629	-0.486688	DOWN
Q969Z0	0.0205271	1.58055	UP
P82932	0.0207159	1.14515	UP
Q5THJ4	0.0207507	-0.776375	DOWN
Q6PJ69	0.0208224	-0.816481	DOWN
Q9H2K0	0.0208398	-0.819142	DOWN
Q92922	0.0208552	-0.771354	DOWN
P42696	0.0208681	1.56627	UP
Q9NV88	0.0209979	1.59034	UP
Q13283	0.0210779	-0.718803	DOWN
Q9Y5I4	0.0211213	-0.776322	DOWN
Q9Y2S7	0.0211449	1.56362	UP
Q9Y4E8	0.0211999	1.59441	UP
Q8WVX9	0.021262	-0.794412	DOWN
P30520	0.0215357	1.57832	UP
O43182	0.0216641	1.56375	UP
Q6L8Q7	0.0217396	1.5476	UP
O95816	0.0219266	1.49252	UP
Q9HD67	0.021965	-0.791712	DOWN
Q9H0D2	0.0220904	-0.764503	DOWN
Q9HC77	0.0221068	-0.830925	DOWN
Q9P0L2	0.0221103	-0.788105	DOWN
O75348	0.0221349	1.59144	UP
O95567	0.0225383	-0.754653	DOWN
Q96PZ0	0.0225576	1.58533	UP
Q8N183	0.0226734	1.52629	UP
Q9NXA8	0.0227608	-0.796451	DOWN
Q6AWC2	0.0229461	-0.788413	DOWN
Q93034	0.0230093	1.54316	UP
Q8N5H7	0.0231303	-0.810888	DOWN
P62987	0.0231404	-2.29202	DOWN
O75830	0.0231779	-0.828713	DOWN
Q6ZUX3	0.0232127	-0.806886	DOWN
P61163	0.0232731	-0.342322	DOWN
Q0VGE8	0.023323	-0.826147	DOWN
Q8TEK3	0.0233996	-0.801661	DOWN
Q8N6M3	0.0234243	-0.766976	DOWN
G3V3Y1	0.0234251	1.57355	UP
Q96S19	0.0234721	-0.784861	DOWN
Q9NQE9	0.0234783	1.49368	UP
Q9Y6G3	0.023549	1.53016	UP
Q6V0I7	0.0235742	-0.824453	DOWN
O43765	0.0236458	2.00921	UP
Q9UQB9	0.0237153	-0.828805	DOWN
O00422	0.023724	-0.80469	DOWN
Q9GZU2	0.0237502	-0.755858	DOWN
P55327	0.0237524	1.52807	UP
Q9H0R6	0.0237976	-0.500837	DOWN
P01111	0.0238144	1.55159	UP
Q9NTJ5	0.0238885	1.28694	UP
Q96E11	0.0239178	1.57955	UP
Q13206	0.0240789	1.30226	UP
P15374	0.0241071	1.55817	UP
Q99470	0.0242407	-0.816517	DOWN
Q13242	0.0244371	1.5723	UP
Q92905	0.0244479	1.60956	UP
P49286	0.0246226	-0.825497	DOWN
Q5XUX0	0.0246883	-0.754468	DOWN
P41227	0.0247285	-0.799506	DOWN
Q9H6V9	0.024762	1.57403	UP
Q8N684	0.024784	-0.504271	DOWN
Q04206	0.0248456	-0.764192	DOWN
O43747	0.0249058	-0.689877	DOWN
Q9H0U4	0.0250019	-2.84525	DOWN
O15381	0.0250676	-0.505225	DOWN
Q01433	0.0253009	-0.785955	DOWN
O75306	0.025301	1.97475	UP
Q5U4N7	0.02536	-0.834602	DOWN
A8MW95	0.0254458	-0.79721	DOWN
D6REC4	0.0254546	-0.80259	DOWN
Q9BRT2	0.0255251	1.53474	UP
P26440	0.0257272	1.45368	UP
Q01658	0.0257993	1.50752	UP
O00505	0.0258498	1.50798	UP
Q96DB5	0.0260081	1.54016	UP
O75607	0.026018	0.781615	DOWN
Q12769	0.0261121	1.50142	UP
Q03164	0.0261862	-0.828656	DOWN
Q9Y574	0.026247	-0.827834	DOWN
Q7RTR2	0.0262876	-0.792982	DOWN
Q9H0U6	0.0263287	-0.783714	DOWN
O60610	0.0263819	2.36742	UP
Q9UN81	0.026407	-0.837424	DOWN
O75312	0.0264762	1.57931	UP
Q8IXJ6	0.0265485	0.814306	DOWN
Q9BWW9	0.0266491	-0.776922	DOWN
Q847	0.0267417	-0.740347	DOWN
Q14690	0.0267864	-0.810682	DOWN
Q96EX1	0.0270063	-0.789984	DOWN
Q8WVM8	0.0270128	1.53848	UP
Q8N6U8	0.027033	-0.808058	DOWN
Q96EN8	0.0270676	1.56941	UP
Q8WVC0	0.0271189	1.2607	UP
Q9NV35	0.0271222	1.51889	UP
Q6WKZ4	0.0271414	-0.804526	DOWN
P15954	0.0271597	0.7855	DOWN
Q6Y7W6	0.0271668	1.50936	UP
A8MXD5	0.0271848	-0.778624	DOWN
Q9UJW3	0.0272567	-0.770795	DOWN
Q9NUK0	0.0273032	0.785984	DOWN
O15320	0.0273185	-0.812778	DOWN
Q8NGR8	0.027396	-0.785124	DOWN
Q969S9	0.0275439	-0.753809	DOWN
P18887	0.0276505	-0.788806	DOWN
Q9NYF5	0.0278046	-0.81917	DOWN
Q32MK0	0.0278158	-0.781013	DOWN
Q9BRX8	0.0279463	-0.827545	DOWN
O60234	0.0279533	-0.813626	DOWN
Q9Y2R0	0.028056	-0.795194	DOWN
Q9H2K8	0.0282105	-0.776295	DOWN
Q9Y291	0.0282302	-0.800474	DOWN
Q9BZE4	0.0282937	-0.812615	DOWN
O95757	0.0283201	1.56258	UP
Q9UKD2	0.0283214	1.54505	UP
Q6ZVF9	0.028337	-0.780577	DOWN
Q5W111	0.0283882	-0.793233	DOWN
A2RRP1	0.0283975	-0.763982	DOWN
Q15047	0.0284875	-0.786594	DOWN
Q92824	0.0286012	-0.808054	DOWN
Q9NR46	0.0286577	0.790511	DOWN
Q15042	0.0287026	1.53103	UP
Q9NR77	0.0287299	-0.800088	DOWN
Q99417	0.0288373	-0.731726	DOWN
Q7Z392	0.0290222	-0.737839	DOWN
P22897	0.0290723	-0.792822	DOWN
P61916	0.0291233	1.56743	UP
Q96LT9	0.0293222	-0.800694	DOWN
P36969	0.029641	0.793754	DOWN
Q9H9J4	0.0296769	-0.808895	DOWN
Q8IUR7	0.0297363	-0.76346	DOWN
Q9P225	0.0297872	-0.790072	DOWN
P06276	0.0298758	1.7285	UP
Q3YEC7	0.0299322	-0.825507	DOWN
Q13459	0.0301125	-0.828802	DOWN
Q15257	0.030136	-0.82822	DOWN
Q9BU02	0.0301456	-0.79496	DOWN
Q99471	0.0302057	1.68165	UP
Q8TF46	0.0305212	-0.801726	DOWN
Q96PU8	0.0305239	1.55143	UP
Q9NVH1	0.0307061	-0.794723	DOWN
A6NFE2	0.0308368	-0.772801	DOWN
Q92186	0.0308668	-0.756815	DOWN
Q7Z4H3	0.0310095	-0.773645	DOWN
Q9NRE2	0.031071	-0.818492	DOWN
G3V4G9	0.0314297	-0.757884	DOWN
Q8TDP1	0.0314623	-0.814734	DOWN
Q9HBW9	0.0314983	-0.751111	DOWN
Q96MN2	0.0318297	-0.745427	DOWN
Q6UVM3	0.031893	-0.762113	DOWN
Q9BW04	0.031988	-0.774782	DOWN
P38935	0.0320004	-0.756408	DOWN
A2RTX5	0.0320271	-0.72753	DOWN
Q53S33	0.0322782	-0.758299	DOWN
Q96F86	0.0323482	0.802516	DOWN
Q9BVJ7	0.032355	-0.775704	DOWN
Q86TE4	0.0324654	-0.790953	DOWN
Q99640	0.0325229	-0.805779	DOWN
Q15418	0.0325426	-0.79609	DOWN
H7C417	0.0325515	-0.811536	DOWN
M0R150	0.0326075	-0.794675	DOWN
Q13586	0.0326561	-0.739455	DOWN
Q8NFD5	0.0326596	-0.77231	DOWN
Q92918	0.0327669	-0.755181	DOWN
Q99550	0.0331398	-0.797429	DOWN
O15145	0.0333343	0.805655	DOWN
Q96QU1	0.0333911	-0.809833	DOWN
Q9H7B4	0.0335295	-0.768978	DOWN
Q8N4C6	0.0337266	-0.72004	DOWN
Q7Z465	0.0338086	-0.807783	DOWN
P62995	0.0338456	-0.737162	DOWN
O15514	0.0338896	-0.787859	DOWN
Q9BXW9	0.0340187	-0.813019	DOWN
P98196	0.034063	-0.74145	DOWN
O95400	0.0340641	-0.762563	DOWN
Q68DU8	0.0341877	-0.785083	DOWN
Q70E73	0.0342046	-0.796181	DOWN
Q9BSQ5	0.0343232	-0.762236	DOWN
Q99467	0.0343364	-0.744072	DOWN
P27540	0.0343719	-0.793118	DOWN
Q6ZV29	0.0344009	-0.758776	DOWN
O75608	0.034413	-0.768754	DOWN
Q92619	0.0344433	-0.753616	DOWN
Q96DC8	0.0345072	0.809355	DOWN
Q9H089	0.0345184	-0.777673	DOWN
Q8ND61	0.0347251	-0.8226	DOWN
Q96JB8	0.0347505	-0.727607	DOWN
P11277	0.034872	-0.766324	DOWN
P20810	0.0348892	-0.802597	DOWN
P00747	0.0350095	-0.794602	DOWN
P51116	0.0351164	-0.681746	DOWN
P29218	0.035146	0.824167	DOWN
Q9BYC9	0.0351475	-0.791379	DOWN
Q14232	0.0351539	0.811381	DOWN
P51610	0.0352151	-0.743779	DOWN
Q9P206	0.0352494	-0.743123	DOWN
O75751	0.0352524	-0.783438	DOWN
Q4FZB7	0.0355178	-0.830938	DOWN
Q8WUF5	0.035562	-0.768488	DOWN
P61970	0.03562	-0.668195	DOWN
O14578	0.0356239	-0.753259	DOWN
Q9BYD6	0.0356412	0.812901	DOWN
Q8N766	0.0357286	1.70137	UP
Q9UBX3	0.0357541	-2.45386	DOWN
Q9Y233	0.0357824	-0.79426	DOWN
O43422	0.0358521	-0.758991	DOWN
Q9Y5K6	0.0359209	-0.774975	DOWN
P07360	0.0359287	-0.801956	DOWN
Q9Y697	0.0360024	1.81881	UP
Q6DKI1	0.0360186	-0.717361	DOWN
P62273	0.0360675	-0.819025	DOWN
Q9GZQ3	0.0360692	-0.736009	DOWN
Q12824	0.036086	-0.779476	DOWN
Q6SPF0	0.0361394	-0.756828	DOWN
Q2M389	0.0368204	-0.770155	DOWN
A0A0B4J2E5	0.0368603	-0.773087	DOWN
Q9C0C9	0.0368767	-0.768134	DOWN
Q8NFP7	0.0368997	-0.766463	DOWN
Q92539	0.0370142	-0.744897	DOWN
A0A044PY82	0.0371255	-0.751883	DOWN
Q9BVG4	0.0373382	1.71332	UP
P45877	0.0373549	-0.773112	DOWN
P04150	0.0374008	-0.773408	DOWN
Q9UQ26	0.0374101	-0.804289	DOWN
Q9NPF4	0.0374191	-0.783638	DOWN
Q7Z6M4	0.0374946	-0.788279	DOWN
Q99575	0.0376221	-0.749718	DOWN
P51793	0.0377996	-0.805033	DOWN
Q12882	0.0379551	-0.764447	DOWN
Q9H8L6	0.0383133	-0.735435	DOWN
Q6N021	0.0383677	-0.789603	DOWN
Q9Y3D7	0.0387435	-0.75653	DOWN
Q15811	0.0389218	-0.792013	DOWN
Q9HBG4	0.0389341	-0.780802	DOWN
Q15027	0.0390302	-0.787106	DOWN
O94925	0.0392509	-0.661932	DOWN
Q14669	0.0392853	-0.770725	DOWN
Q96FW1	0.0393634	1.12557	UP
P42684	0.0393693	-0.790822	DOWN
Q5T9S5	0.0395124	-0.802023	DOWN
P54727	0.039614	0.825123	DOWN
Q9P275	0.0396608	-0.719152	DOWN
Q99707	0.0397193	-0.727693	DOWN
P54259	0.0397651	-0.785347	DOWN
P52788	0.0398717	1.86181	UP
Q6PJG6	0.0399644	-0.715699	DOWN
Q8WV37	0.0400346	-0.72751	DOWN
A8MQ11	0.0400479	-0.736226	DOWN
P49916	0.0401091	1.7126	UP
Q9HD20	0.0401351	1.84666	UP
P23193	0.0401636	-0.866071	DOWN
Q8IZJ3	0.0403666	-0.798026	DOWN
Q658Y4	0.0403885	-0.724223	DOWN
Q13596	0.0405691	-0.672477	DOWN
Q9Y2Z4	0.0406252	-0.791776	DOWN
Q15428	0.0407973	1.13115	UP
O75031	0.0408452	-0.737731	DOWN
Q13613	0.0408679	-0.760948	DOWN
Q5T4S7	0.0409257	1.83132	UP
Q96A49	0.0413837	1.84063	UP
P41238	0.0413968	-0.741237	DOWN
Q9H0V1	0.0414725	-0.780205	DOWN
O60869	0.0416256	0.802282	DOWN
Q96CN7	0.0419973	-0.848898	DOWN
Q9H857	0.0422118	-0.669849	DOWN
Q99645	0.0423183	-0.770399	DOWN
P17405	0.0423973	-0.778049	DOWN
O75474	0.042521	-0.707695	DOWN
Q86VI4	0.0426446	-0.746915	DOWN
C9JE40	0.0427205	-0.758884	DOWN
Q53H82	0.0427707	1.83934	UP
Q9UP83	0.04298	-0.778028	DOWN
Q8WYP5	0.0430211	-0.729172	DOWN
Q8TC84	0.0431418	-0.769071	DOWN
Q9BXB1	0.0431472	-0.730991	DOWN
Q9NXG2	0.0432751	1.80427	UP
Q15363	0.0433838	1.14116	UP
Q8TCJ2	0.0435432	1.01681	UP
Q6UY14	0.0436975	-0.793333	DOWN
Q8TAM1	0.0437223	-0.751452	DOWN
D6RA91	0.0439013	-0.785041	DOWN
Q7Z3V4	0.0440645	-0.760161	DOWN
Q15382	0.0440921	-0.795985	DOWN
Q6KC79	0.0442384	-0.780767	DOWN
Q8N812	0.0442796	-0.752749	DOWN
P11171	0.0442911	2.02711	UP
O60508	0.0443381	-0.79664	DOWN
Q9H444	0.0444529	-0.754116	DOWN
O75844	0.044505	-0.755887	DOWN
Q8TDN4	0.0445056	-0.760374	DOWN
Q70EK8	0.0446734	-0.750553	DOWN
Q14847	0.0448499	-0.843366	DOWN
Q86VW2	0.0448586	-0.76043	DOWN
Q8WWZ7	0.0448717	-0.803934	DOWN
Q9UHY7	0.0452308	1.97984	UP
Q8TCT8	0.0452838	-0.75829	DOWN
O75380	0.0453892	-0.842346	DOWN
Q99259	0.0456868	-0.743028	DOWN
Q92794	0.0459701	1.01085	UP
P34913	0.0461345	2.03538	UP
Q0P651	0.0463202	-0.762367	DOWN
Q9Y2W1	0.0464238	0.976786	DOWN
Q9UII2	0.0465786	-2.05307	DOWN
Q9Y5H8	0.04667	-0.75957	DOWN
Q9ULK4	0.0468804	-0.748461	DOWN
Q9NTJ3	0.0469369	-0.83946	DOWN
Q96FK6	0.046959	1.01413	UP
Q9P109	0.0473594	-0.733636	DOWN
O00743	0.0475681	1.05084	UP
Q8NFA0	0.0475732	-0.788687	DOWN
O95881	0.0477485	-0.793853	DOWN
Q8IZ73	0.0480052	0.97799	DOWN
Q9Y6E2	0.0480133	0.689977	DOWN
Q8TDS4	0.0483401	-0.764604	DOWN
P31350	0.0484274	0.690929	DOWN
P15088	0.04856	-0.744966	DOWN
O14521	0.0486675	-0.717045	DOWN
Q6ZSZ6	0.0489206	-0.757614	DOWN
Q92552	0.0489879	1.16266	UP
Q9C0B1	0.0490835	2.0874	UP
Q96GC5	0.049164	0.459775	DOWN
Q15751	0.049463	-0.759383	DOWN
P61204	0.0495069	1.09678	UP
Q96EE3	0.0495254	0.693448	DOWN
Q9UKL3	0.0495969	-0.756222	DOWN
O43572	0.0498372	-0.778609	DOWN

## Sheet: Venn-results
Names	total	elements
12h3 12h5NA 3h7 3h8 6h1 6hNA cont	54	Q96MN2 P38935 O95567 P42684 Q15382 Q9H8L6 Q9H7B4 Q8N5H7 O00422 Q9ULK4 Q15047 Q9H2K0 Q9GZV8 Q15751 Q9NXA8 P54259 Q86WA6 Q9BXW9 Q9BZE4 Q8TC84 Q92186 Q7L591 Q8TDS4 Q8WVX9 Q01433 P07360 Q9BSQ5 Q9H0M5 Q92619 A0A044PY82 Q96JB8 Q15811 Q9UKL3 Q8IUR7 C9JE40 Q6ZVF9 Q8NFD5 Q9Y2R0 Q7Z3V4 Q3YEC7 Q32MK0 Q99417 Q9Y574 Q8IZJ3 P51793 Q8NFA0 Q8TDN4 Q14669 Q68DU8 O43572 Q9Y233 Q6V0I7 Q99645 Q6ZUX3
12h5NA 3h7 3h8 6h1 6hNA cont	3	O15117 Q71H61 Q04743
12h3 12h5NA 3h7 3h8 6hNA cont	3	Q9NR77 Q8N4C6 O75474
12h3 12h5NA 3h7 6h1 6hNA cont	12	Q8WVM8 Q8N807 Q96QU1 Q96S19 Q8TCT8 Q9BVJ7 O75830 Q9BYD6 Q9HC10 O14521 Q9NR46 Q9UQB9
12h3 12h5NA 3h8 6h1 6hNA cont	42	Q9Y3D7 P04150 P43007 O15239 Q9GZQ3 Q149N8 Q8TF46 Q8TAM1 P49286 Q03164 Q7Z392 H7C417 Q9NYB0 Q9BXB1 O75751 Q0P651 O75607 Q8NFP7 Q0VGE8 Q6ZSZ6 P62987 Q9H2K8 Q9BRX8 Q9UP83 Q9Y5I4 Q04206 Q12882 A8MXD5 O95881 Q8WV37 G3V4G9 Q9Y5H8 P41227 Q13084 Q658Y4 Q5XUX0 P20810 Q86VW2 Q9P109 Q9H9J4 P41238 Q9NPF4
12h3 3h7 3h8 6h1 6hNA cont	51	Q96LT9 Q9P225 Q6PJG6 P15088 M0R150 Q9HC77 O43422 Q6SPF0 Q9P0L2 Q2M389 Q9H089 Q99640 A6NFE2 Q6AWC2 Q8NGR8 Q13613 Q8WUF5 Q8WYP5 D6RA91 Q5U4N7 Q9NRE2 Q9BU02 Q86VI4 Q92922 P17405 Q9ULT8 Q6WKZ4 Q9UN81 Q9HBG4 Q6UVM3 Q8ND61 Q92539 Q4FZB7 Q9UQ26 Q9BYC9 O75031 P36969 Q8N6U8 P35555 Q9H444 Q7Z465 A8MQ11 O75844 D6REC4 Q9H2A9 Q99707 Q5THJ4 P82970 P22897 A2RTX5 Q6UY14
12h3 12h5NA 3h7 3h8 6h1 cont	8	P18887 Q92824 Q9NYF5 Q96PF1 O15514 Q9H0U4 Q99550 Q9NUK0
12h3 12h5NA 3h7 3h8 6h1 6hNA	16	Q9NTK5 H3BQZ7 Q6L8Q7 P05091 Q9NV88 Q92667 O00505 Q7Z4W1 O60610 O43765 Q9BRJ2 Q06323 Q12874 Q9NXG2 P55327 P61916
12h5NA 3h7 3h8 6hNA cont	7	Q15738 Q9P2B2 Q6UUV9 Q9UGN5 P24941 Q2Y0W8 P06732		List names	number of elements	number of unique elements
12h5NA 3h7 6h1 6hNA cont	1	Q502W6		12h3	443	443
12h3 12h5NA 3h7 6hNA cont	1	Q7Z6M4		12h5NA	401	401
12h5NA 3h8 6h1 6hNA cont	3	Q12789 Q9UKX3 O94983		3h7	404	404
12h3 12h5NA 3h8 6hNA cont	3	Q6N021 Q9NVH1 Q99259		3h8	460	460
12h3 12h5NA 6h1 6hNA cont	7	Q9BW04 Q8N6M3 Q96ME7 Q99467 Q10567 O15144 Q6DKI1		6h1	439	439
3h7 3h8 6h1 6hNA cont	4	Q4KMG0 Q8NG06 Q8N1W1 Q9UPR0		6hNA	484	484
12h3 3h7 3h8 6hNA cont	4	Q6PJ69 Q15257 A2RRP1 Q9UJW3		Control	631	631
12h3 3h7 6h1 6hNA cont	6	Q13586 Q14232 Q6ZV29 O14578 O60508 Q96F86		Overall number of unique elements		985
12h3 3h8 6h1 6hNA cont	19	P27540 Q9Y291 Q7Z4H3 Q96HR9 Q92918 Q9H0U6 Q12824 Q9P206 O60234 Q9H0D2 O15320 Q99575 Q9GZU2 Q9P275 A0A0B4J2E5 Q9HBW9 Q9H0V1 Q5T9S5 Q13459
12h5NA 3h7 3h8 6h1 cont	2	Q96PY5 P60468
12h3 12h5NA 3h7 6h1 cont	4	Q14690 P36957 Q8IZP0 P26440
12h3 12h5NA 3h8 6h1 cont	4	Q70E73 O95400 P45877 O60664
12h3 3h7 3h8 6h1 cont	7	Q8TEK3 Q8TDP1 P80404 Q96C92 P82932 A8CG34 Q86TE4
12h5NA 3h7 3h8 6h1 6hNA	1	Q6P996
12h3 12h5NA 3h7 3h8 6hNA	1	P11171
12h3 12h5NA 3h7 6h1 6hNA	8	P19784 Q6GMV3 Q9BTT0 O15394 Q9UHY7 P05166 P48739 P26196
12h3 12h5NA 3h8 6h1 6hNA	6	Q96E11 Q96A49 Q847 Q14692 Q15393 P41091
12h3 3h7 3h8 6h1 6hNA	2	Q8IXI1 Q8N183
12h3 12h5NA 3h7 3h8 6h1	6	Q9Y697 O75323 P42126 Q01459 Q92928 P52788
12h5NA 3h7 6hNA cont	7	Q9NUN5 O95202 Q9ULS6 Q03001 P60866 P01891 P33981
12h5NA 3h8 6hNA cont	10	Q96MY7 O76041 Q8IZT6 Q92759 Q86WA8 Q9NX14 P42285 P61619 O43149 Q16222
12h3 12h5NA 6hNA cont	2	Q53S33 Q9NQV5
3h7 3h8 6hNA cont	6	Q8NCI6 P19525 O75400 Q4V339 P49406 O75208
12h3 3h7 6hNA cont	1	Q9Y5K6
3h8 6h1 6hNA cont	1	Q9GZZ1
12h3 6h1 6hNA cont	7	Q5W111 Q9HB07 A8MW95 Q9UBX3 Q969S9 Q13596 Q15418
12h5NA 3h7 3h8 cont	1	P52434
12h5NA 3h8 6h1 cont	1	Q6ZN32
12h3 12h5NA 6h1 cont	7	Q9Y2Z4 O75608 Q96FW1 P54727 P17050 Q15031 Q9Y3B7
12h3 3h7 3h8 cont	1	Q7RTR2
12h3 3h7 6h1 cont	8	Q13283 Q9P0K7 Q9HD67 Q14188 Q8WWH5 Q14683 Q92552 O15381
12h3 3h8 6h1 cont	16	P02751 Q6KC79 P98196 Q8N812 Q99470 Q14498 Q96DC8 O94925 P15954 Q8TE49 P16083 P62273 P00747 Q13595 Q05932 P11277
12h5NA 3h7 3h8 6hNA	5	Q9NYR9 Q9GZV4 P98175 Q9BPX5 Q9BZE1
12h3 12h5NA 6h1 6hNA	2	Q13242 Q8TD47
12h3 3h7 6h1 6hNA	5	Q6Y7W6 Q99471 P30520 O15523 Q9H078
12h3 12h5NA 3h7 6h1	5	O75306 G3V3Y1 Q5T4S7 Q9UKD2 P10109
12h3 12h5NA 3h8 6h1	6	P49585 Q9HD20 Q96PZ0 Q9NXH9 Q9Y2S7 Q8NBM8
12h3 3h7 3h8 6h1	6	P06276 P15374 Q10471 O43182 Q9BVG4 Q12769
12h5NA 6hNA cont	11	P08574 O15511 Q9NQG5 Q96KP1 Q9Y6B6 Q9Y2Q3 Q9Y250 P21266 P12074 P07384 P05556
3h7 6hNA cont	7	Q9H3N1 P18206 Q9P2D3 Q96AY3 Q96KQ4 P47756 P37840
3h8 6hNA cont	14	K7ENP7 O43674 P48147 Q8IVG5 Q5BJD5 Q9UKA4 Q96G23 P52735 Q6P1X6 Q9BXB7 O60884 C9JLJ4 Q00765 O95347
12h3 6hNA cont	2	Q70EK8 Q15027
12h5NA 3h7 cont	4	Q10713 Q75T13 Q9GZZ9 P14314
12h5NA 3h8 cont	6	Q01780 Q8TD30 O00499 Q8WZ42 E9PLD3 Q06203
3h7 3h8 cont	2	Q8TAQ2 P02795
12h3 3h7 cont	1	Q9BWW9
3h8 6h1 cont	1	O95359
12h3 3h8 cont	3	Q9C0C9 P51610 Q8WWZ7
12h3 6h1 cont	54	O15145 Q9UNZ2 P61970 P61163 Q9H8P0 Q96GC5 Q9UII2 O75380 Q9H0R6 O95249 Q6NUQ4 Q9Y4W6 Q9H857 Q6IAA8 P00374 Q16540 Q86U38 P50995 Q15363 O00519 P47985 P29218 P23193 Q99674 P61204 Q15785 O60869 Q96EX1 P23588 O95336 O43747 P07305 P62995 Q8N684 P09234 Q9C0D5 P16422 Q8IXJ6 Q9HD26 P42766 Q15428 O95232 Q96TA1 Q8IWZ3 Q96CN7 P51116 Q9Y570 P29084 Q8NFT2 P53992 Q9NRF9 Q14789 O75976 Q8N983
12h5NA 3h7 6hNA	13	Q13867 Q9Y224 O75832 Q9H2P9 Q13190 O00483 Q92974 Q9P0J7 Q9HDC9 Q9BTE1 P54105 O00264 Q9NVU7
12h5NA 3h8 6hNA	3	Q8TCC3 P07686 Q7Z7K0
3h7 3h8 6hNA	2	Q9H0A0 O76031
12h3 6h1 6hNA	8	Q9Y4E8 Q15042 P08263 P42330 Q9NP92 P08670 P01111 Q9NTJ5
12h5NA 3h7 3h8	9	Q96C36 P32929 Q15007 P42858 Q96HC4 Q9UBR2 P43155 Q99873 Q9HAS0
12h3 12h5NA 6h1	5	Q9UJW0 Q8WVC0 Q01658 Q9BV44 Q6UWE0
12h3 3h7 6h1	5	P42696 O95816 Q96DB5 P34913 O75348
12h3 3h8 6h1	6	Q9NV35 Q9Y6G3 O75312 Q8N766 Q92905 Q53H82
6hNA cont	59	Q9BTE6 Q9H6S0 Q08378 Q9Y266 A8MW92 Q13144 Q16181 A0A0A6YYA0 P52298 P10606 Q9BZ23 Q15437 Q86YA3 Q8IXB1 P27694 Q96GQ7 Q9BXY0 Q9NX05 O14929 Q92597 Q96NT0 P12830 Q13526 Q13243 Q6ZRS2 Q9NSD9 P25685 Q92643 P33552 Q99622 P05165 Q9Y5J9 Q5BKZ1 Q15833 Q16555 P19838 O00178 Q04917 Q12996 P60002 U3KQU4 Q96EL3 O00217 P51608 Q68E01 Q9NY61 Q96T23 Q92882 O14874 Q92947 Q9UI09 Q96TA2 O14828 Q02880 Q9NX55 Q9BW92 P19…
12h5NA cont	35	Q9Y6Q5 P46087 O76003 O60493 Q9H5Q4 Q9NYK5 P39656 P61923 P50402 Q15813 Q9H488 Q9Y4B5 P46459 P78318 P40937 P61221 Q02386 Q15293 Q9UEW8 P04264 P57105 Q7L2H7 Q13177 P62249 Q96C01 Q96EY7 Q13740 P35222 Q68CZ2 Q9Y6E0 Q15459 Q16650 P18583 P46776 P49756
3h7 cont	50	Q96EY1 P13489 O43252 Q13045 Q01130 P78330 Q9NTI5 Q9Y3D5 Q9NS69 O00233 Q9H2W6 Q9HBH1 O94906 O60353 P02144 Q9Y3U8 Q6PKG0 Q4V328 Q14376 P85037 Q9Y5L0 O15131 Q9Y446 O95817 Q99808 O43809 Q9Y2R9 Q16204 O60888 Q16890 O95197 Q5T9A4 Q9H1B7 Q14444 Q8WXH0 Q9BTY7 Q13057 P31942 P14735 Q5VTT2 Q9NZL9 O75340 Q9UI30 P23434 O15439 P61758 Q969U7 P41240 Q92621 Q16186
3h8 cont	56	P52888 P62851 Q96C90 Q9UBS4 Q9Y2S6 C9J1V9 Q8IWX8 Q13573 Q6STE5 Q96SI9 Q7L5N1 P67936 Q6IAN0 P63313 Q13868 Q6BDS2 Q02750 P51553 Q9NRW7 P50897 Q9P2K5 P84085 P45985 O15321 Q16740 Q7L014 Q5JTZ9 O43399 P43490 O96000 P35637 O43592 O14773 Q9H4A3 Q9UNH7 Q96HY6 Q6NUK1 O95169 Q9H7Z7 Q9BWS9 Q7Z7F7 Q9Y305 O00165 P04066 P20042 Q9Y3C8 Q9NSU2 P17812 Q8N7M0 Q9BSH5 A0AVT1 P36405 Q9BT09 Q7LG56 P35813 Q9UHV9
6h1 cont	8	Q96T88 Q8TDN6 Q14919 Q29RF7 Q7Z2W9 Q15758 Q09666 Q9Y512
12h3 cont	5	Q9NTJ3 P31350 Q9Y6E2 Q96EE3 Q14847
12h5NA 6hNA	10	Q13813 Q9NXW2 Q9Y5P6 O95479 Q02127 Q9GZM8 Q8NI60 Q96GA7 P04062 Q9H173
3h7 6hNA	9	Q9Y3P9 P52948 P51114 Q9UHQ4 Q96JJ7 Q8IY95 P35658 Q9Y5J6 O75351
3h8 6hNA	8	Q9BTC8 Q9BQE5 P09417 Q8N5M1 Q5T653 O15027 P62714 Q6P1N9
6h1 6hNA	1	P23919
12h3 6hNA	1	Q8TCJ2
12h5NA 3h7	17	Q9UQB8 Q96BW9 Q15075 Q9H7C9 Q7L1Q6 Q9BQ39 P48729 Q9NYH9 Q4VC05 P82979 Q9NTZ6 Q9Y3D3 Q9Y2Q5 Q05048 Q5VT52 Q6ISB3 Q00169
12h5NA 3h8	8	P67812 O43464 Q8IVS2 P12814 Q8TCT9 O43524 Q96RQ3 O15212
3h7 3h8	4	Q9NVX2 Q8WTS6 Q5TC12 Q8N8S7
12h3 3h7	1	Q9C0B1
12h3 6h1	19	Q9NQE9 P49753 Q9NWU1 Q9H6V9 Q9BW27 Q92820 P49916 Q13206 Q96PU8 O00743 P31327 Q9BRT2 Q92896 O95757 Q92794 Q969Z0 Q96EN8 Q9Y450 Q93034
6hNA	36	P80723 O60568 O60306 Q8TBB5 O43617 Q8TBC4 P51452 Q96L92 Q9NX46 P26232 Q9H1K1 Q9P2T1 P63208 Q16850 Q9P2I0 O43670 Q9NY33 Q7Z7H5 Q5ST30 A6NIZ1 Q12907 Q8TB37 P41236 Q15006 Q96J01 Q9ULW0 O75663 P33992 Q16643 Q14966 Q9Y5S9 Q9Y6H1 Q9BW72 Q96RS6 P69905 P98194
12h5NA	42	Q9NRX1 Q9Y5K8 Q8IV36 Q5JPH6 P21802 Q9NUG6 O75683 Q12756 P19634 Q9H9E3 P53367 Q96MH6 P26358 Q92783 Q2LD37 Q9BWJ5 Q12797 Q15121 Q6P9B6 Q96D71 P35527 P42566 Q9BY42 Q9UJQ7 O15498 Q9C0E8 Q15370 Q8IZL8 Q9BTX1 P02538 Q7Z5Q5 Q13547 Q9BZK3 P08779 Q9Y4P3 Q7Z3D4 Q5R3I4 Q14137 O94927 Q96CU9 Q9BSH4 Q14435
3h7	34	O14523 O75787 Q6GYQ0 Q9H7N4 Q5VTR2 Q5QJE6 O15213 Q13232 O14672 P61769 Q96LI6 Q9BZQ8 Q53GS9 Q9H845 P11172 Q9UHD9 Q96GG9 P61764 Q15814 Q9BQS8 Q9NRA8 P42338 M0QZ24 P63165 O95571 Q92990 Q13033 Q9Y520 P43897 Q93008 Q9P2B4 Q15435 Q9H4I3 Q96L96
3h8	39	Q9BQ69 Q9UBT2 P07288 Q9ULR0 P53701 Q8WW59 Q96BM9 Q2TAY7 P43358 Q99598 Q9HB40 Q3SXM5 Q96DT5 A0A0A6YYC7 Q9BZF1 Q96P11 P09012 Q9NWH9 Q7L0Y3 Q96KR6 Q96HS1 Q9UBP9 Q13123 Q9BRQ6 Q13554 Q9BVQ7 P49720 P48509 P30876 P05067 Q7Z478 Q9H0U9 Q6UXV4 Q9BZL1 Q9NZW5 Q9UFN0 P50570 Q9BY50 Q562R1
6h1	2	P09661 P12883
12h3	3	Q8IZ73 Q9Y2W1 Q96FK6

## Sheet: 16 DEP
ID	Gene Name	Species
Q92667	A-kinase anchoring protein 1(AKAP1)	Homo sapiens
H3BQZ7	HNRNPUL2-BSCL2 readthrough (NMD candidate)(HNRNPUL2-BSCL2)	Homo sapiens
P61916	NPC intracellular cholesterol transporter 2(NPC2)	Homo sapiens
Q9NTK5	Obg like ATPase 1(OLA1)	Homo sapiens				green	located in mitochondrion
Q9NXG2	THUMP domain containing 1(THUMPD1)	Homo sapiens
P05091	aldehyde dehydrogenase 2 family member(ALDH2)	Homo sapiens
O60610	diaphanous related formin 1(DIAPH1)	Homo sapiens				yellow	Antiviral mechanism by IFN-stimulated genes
Q7Z4W1	dicarbonyl and L-xylulose reductase(DCXR)	Homo sapiens
Q9NV88	integrator complex subunit 9(INTS9)	Homo sapiens
O00505	karyopherin subunit alpha 3(KPNA3)	Homo sapiens
Q9BRJ2	mitochondrial ribosomal protein L45(MRPL45)	Homo sapiens
Q6L8Q7	phosphodiesterase 12(PDE12)	Homo sapiens
Q06323	proteasome activator subunit 1(PSME1)	Homo sapiens
O43765	small glutamine rich tetratricopeptide repeat co-chaperone alpha(SGTA)	Homo sapiens
Q12874	splicing factor 3a subunit 3(SF3A3)	Homo sapiens
P55327	tumor protein D52(TPD52)	Homo sapiens
